# Supplementary material for: Perinatal inflammation influences but does not arrest rapid immune development in preterm babies
Source: Nat Commun. 2020 Mar 9;11:1284. doi: 10.1038/s41467-020-14923-8 (PMC7062833; doi:10.1038/s41467-020-14923-8)
Supplement: Supplementary file 4 — Source Data [file 41467_2020_14923_MOESM4_ESM.xlsx]

## Sheet: Fig 2A
Fig 2A: Postnatal Immune cell trajectories relative to their deviation around birth
Pop	CXCL8.pos	Mean1	Mean2	Difference	SE.of.difference	L2FC	P value	Correlation with Age
1A activated CD4	FALSE	1	0.947453	0.0525475	0.61486	-0.0778745	0.916	NA
1A activated CD8	FALSE	1	0.140491	0.859509	0.61486	-2.83145	0.965	NA
1A activated vd2+	FALSE	1	1.26954	-0.269539	0.61486	0.344305	0.249	NA
1A CD8 effector memory (CD95+)	FALSE	1	0.43591	0.56409	0.61486	-1.1979	0.0257	NA
1B Activated Treg	FALSE	1	0.906977	0.0930233	0.61486	-0.140863	0.0294	NA
1B CD3+ CD4 neg VD1+	FALSE	1	0.496241	0.503759	0.616126	-1.01089	0.881	NA
1B CD3+ CD4 neg VD2+	FALSE	1	0.188953	0.811047	0.61486	-2.4039	0.00197	NA
1B CD4 CCR7- CD45RA-	FALSE	1	0.106401	0.893599	0.61486	-3.23241	0.381	NA
1B CD4 CCR7+ CD45RA+	FALSE	1	1.90633	-0.906334	0.61486	0.930801	0.127	-0.0341878
1B CD4 Prolif CCR7- CD45RA	FALSE	1	4.02907	-3.02907	0.61486	2.01045	2.68e-05	NA
1B CD4 Prolif Central memory	FALSE	1	2.89576	-1.89576	0.61486	1.53394	0.368	NA
1B CD4 Prolif Temra	FALSE	1	0.5772	0.4228	0.61486	-0.792858	3.73e-05	-0.189123
1B CD4+ Central memory	FALSE	1	0.501789	0.498211	0.61486	-0.994848	0.019	NA
1B CD4+ Temra	FALSE	1	0.774419	0.225581	0.61486	-0.368814	0.0178	NA
1B CD8 CCR7- CD45RA	FALSE	1	0.0407906	0.95921	0.61486	-4.61562	0.033742	NA
1B CD8 CCR7+ CD45RA	FALSE	1	2.73232	-1.73232	0.61486	1.45013	0.0894	0.183458
1b cd8 PROLIF CCR7- CD45RA	FALSE	1	2.52304	-1.52304	0.61486	1.33517	0.348	-0.0868675
1B CD8 PROLIF CCR7+ CD45RA	FALSE	1	5.28891	-4.28891	0.61486	2.40297	0.001	-0.249963
1B CD8 PROLIF Central memory	FALSE	1	1.58199	-0.581986	0.61486	0.661737	0.741	-0.077591
1B CD8+ Central memory	FALSE	1	1.30506	-0.305062	0.61486	0.384118	2.91e-05	NA
1B CD8+ Temra	FALSE	1	0.120852	0.879148	0.61486	-3.04868	0.581	-0.141376
1B Non Treg	FALSE	1	0.569041	0.430959	0.61486	-0.813396	0.00142	NA
1B PROLIF CD8 TEMRA	FALSE	1	3.93605	-2.93605	0.61486	1.97675	0.462	-0.00242933
1B Prolif Treg	FALSE	1	1.77263	-0.77263	0.61486	0.825891	3.14e-06	-0.284092
1B Proliferating CD4	FALSE	1	2.90797	-1.90797	0.61486	1.54001	1.66e-05	-0.171893
1B Proliferating CD8	FALSE	1	3.75643	-2.75643	0.61486	1.90936	0.0217	-0.207306
1B Resting Treg	FALSE	1	1.96083	-0.960832	0.61486	0.971466	0.00607	0.262337
1B Treg	FALSE	1	1.01346	-0.0134639	0.61486	0.0192948	0.667	0.0374889
1B VD1+ CD8a+	FALSE	1	1.2391	-0.239104	0.616126	0.309297	0.508	-0.00639354
1B VD1+ proliferating	FALSE	1	2.34967	-1.34967	0.616126	1.23246	0.153	-0.187644
1B VD2+ CD8	FALSE	1	2.25758	-1.25758	0.61486	1.17478	0.341	-0.189587
1B VD2+ proliferating	FALSE	1	3.55216	-2.55216	0.61486	1.8287	0.0833	-0.0838651
2A % CD16+ CD56+ NK cells (of Non-BT-Non monocytes)	FALSE	1	0.116947	0.883053	0.61486	-3.09607	6.87e-13	NA
2A B cells (CD19+)	FALSE	1	0.466517	0.533483	0.61486	-1.1	1.36e-13	0.453187
2A CD56 bright BD16+/-	FALSE	1	0.110465	0.889535	0.61486	-3.17834	2.33e-16	0.506358
2A CD56 neg CD16+	FALSE	1	0.309767	0.690233	0.61486	-1.69074	0.000312	0.339217
2A CD56dim CD16+	FALSE	1	0.0804216	0.919578	0.61486	-3.63627	8.52e-14	0.486245
2A Classical Monocytes CD14+ CD16-	FALSE	1	0.94256	0.0574403	0.61486	-0.0853441	0.000711	-0.367812
2A HLA DR+ cells	FALSE	1	0.17513	0.82487	0.61486	-2.5135	0.287	0.119151
2A Patrolling monocytes CD16+ CD14-	FALSE	1	0.661665	0.338335	0.61486	-0.595826	0.00019	NA
2B (CD14- CD16-)	FALSE	1	3.11185	-2.11185	0.61486	1.63777	9.16e-13	-0.427406
2B % mDC (CDIC+)	FALSE	1	0.0437632	0.956237	0.61486	-4.51414	1.56e-07	0.540253
2B % pDC (CD303+ CD123+)	FALSE	1	0.0635855	0.936415	0.61486	-3.97516	0.000555	0.469868
3 % NK cells (of Non T cells)	FALSE	1	0.103985	0.896015	0.61486	-3.26556	5.63e-14	0.553832
3 % TCR gd+ (of CD4 CD8 DN cells)	FALSE	1	1.02275	-0.022753	0.61486	0.0324578	0.0289	0.166838
3 activated CD69+ Gd+ T cells	FALSE	1	1.73957	-0.739566	0.61486	0.798727	0.692	-0.136466
3 Activated CD69+ NK cells	FALSE	1	3.78239	-2.78239	0.61486	1.9193	0.0267	-0.37013
3 CD161+ CD4 T cells	FALSE	1	0.282221	0.717779	0.61486	-1.8251	0.00288	-0.213939
3 CD161+ NK cells	FALSE	1	1.24823	-0.248227	0.61486	0.31988	0.0762	0.0216189
3 CD38+ CD4+ T cells	FALSE	1	2.20383	-1.20383	0.61486	1.14001	3.74e-13	-0.553531
3 CD38+ NK cells	FALSE	1	0.984328	0.0156724	0.61486	-0.0227895	2.58e-08	0.23312
3 CD4 T cells	FALSE	1	1.44828	-0.448281	0.61486	0.534342	9.06e-11	-0.475825
3 Cd8+ CD161+ cells	FALSE	1	1.16163	-0.161628	0.61486	0.216148	2e-16	-0.80807
3 CD8+ CD38+ cells	FALSE	1	7.72533	-6.72533	0.61486	2.9496	0.046	-0.177509
3 CD8+ NKG2D+ cells	FALSE	1	0.78018	0.219821	0.61486	-0.358122	0.171	0.0473432
3 gd T cells	FALSE	1	0.269678	0.730322	0.61486	-1.89069	0.521	NA
3 gd+ CD161+ cells	FALSE	1	0.573008	0.426992	0.61486	-0.803373	9.6e-06	0.398906
3 Gd+ CD38+ cells	FALSE	1	5.04132	-4.04132	0.61486	2.3338	0.115	-0.101749
3 NKG2D NK cells	FALSE	1	0.72807	0.271929	0.61486	-0.45785	0.0991	0.239407
3 NKG2D+ CD4+ T cells	FALSE	1	0.436805	0.563195	0.61486	-1.19494	0.119	NA
3 NKT cells	FALSE	1	0.261628	0.738372	0.61486	-1.93441	0.0407	NA
3 T cells (CD3+)	FALSE	1	0.420577	0.579423	0.61486	-1.24956	2e-16	0.489931
4P CD4 CD161- IFNg+	FALSE	1	0.148262	0.851738	0.885316	-2.75377	0.00151	NA
4P CD4 CD161+ IFNg neg	FALSE	1	0.48	0.52	0.885316	-1.05889	0.0114	NA
4P CD4 CD161+ IFNg+	FALSE	1	0.192857	0.807143	0.885316	-2.3744	0.119	NA
4P CD4 CD161+ TNFa+	FALSE	1	0.411429	0.588571	0.885316	-1.28129	0.0298	NA
4P CD4 IL-8- IFNg+	FALSE	1	0.063753	0.936247	0.61486	-3.97136	0.217	NA
4P CD4 IL-8- TNFa+	FALSE	1	0.752141	0.247859	0.61486	-0.410925	0.805	-0.0354249
4P CD4 IL-8+ IFNg-	TRUE	1	6.25395	-5.25395	0.61486	2.64477	0.00152	0.0774462
4P CD4 IL-8+ IFNg+	TRUE	1	0.732558	0.267442	0.61486	-0.448985	0.234	NA
4P CD4 IL-8+ TNFa-	TRUE	1	4.93169	-3.93169	0.61486	2.30208	0.923	0.0984251
4P CD4 IL-8+ TNFa+	TRUE	1	2.58937	-1.58937	0.61486	1.3726	5.25e-06	0.116166
4P CD4+ IFNg+	FALSE	1	0.0790968	0.920903	0.61486	-3.66024	0.0796	NA
4P CD4+ IL-13+	FALSE	1	0.435128	0.564871	0.61486	-1.20049	0.482	NA
4P CD4+ IL-8+	TRUE	1	5.80814	-4.80814	0.61486	2.53808	0.00567	0.107589
4P CD4+ TNFa+	FALSE	1	0.936353	0.0636475	0.61486	-0.0948763	0.0584	-0.0289422
4P CD8 CD161- IFNG+	FALSE	1	0.100479	0.899521	0.885316	-3.31503	0.942	NA
4P CD8 CD161+ IFNg	FALSE	1	0.288435	0.711565	0.885316	-1.79368	0.253	NA
4P CD8 CD161+ IFNg neg	FALSE	1	2.82449	-1.82449	0.885316	1.49799	5.65e-13	NA
4P CD8 CD161+ TNFa	FALSE	1	0.64898	0.35102	0.885316	-0.623755	4.52e-06	NA
4P CD8 CD161+ TNFa-	FALSE	1	4.30476	-3.30476	0.885316	2.10593	3.94e-12	NA
4P CD8 IL-8- IFNg+	FALSE	1	0.0763338	0.923666	0.61486	-3.71153	0.637	-0.0113188
4P CD8 IL-8- TNFa+	FALSE	1	0.314427	0.685573	0.61486	-1.6692	0.939	-0.122526
4P CD8 IL-8+ IFNg-	TRUE	1	4.02224	-3.02224	0.61486	2.008	4.1e-08	0.333141
4P CD8 IL-8+ IFNg+	TRUE	1	1.56977	-0.569767	0.61486	0.65055	0.2056	NA
4P CD8 IL-8+ TNFa-	TRUE	1	3.61794	-2.61794	0.61486	1.85517	5.11e-06	0.306585
4P CD8 IL-8+ TNFa+	TRUE	1	3.97674	-2.97674	0.61486	1.99159	0.00138	NA
4P CD8 TNFa SP	FALSE	1	0.302351	0.697649	0.885316	-1.7257	0.0776	NA
4P CD8+ IFNg+	FALSE	1	0.0932391	0.906761	0.61486	-3.42292	0.523	-0.0356374
4P CD8+ IL-13+	FALSE	1	0.332981	0.667019	0.61486	-1.58649	0.7867	NA
4P CD8+ IL-8+	TRUE	1	4.0148	-3.0148	0.61486	2.00533	6.03e-07	0.309739
4P CD8+ TNfa+	FALSE	1	0.376651	0.623349	0.61486	-1.4087	0.209	-0.0514601
4P gd IFNg+	FALSE	1	0.318659	0.681341	0.61486	-1.64992	0.0796	0.117977
4P gd IL-13+	FALSE	1	2.32896	-1.32896	0.61486	1.21969	5.8e-06	-0.161583
4P gd IL-8- IFNg+	FALSE	1	0.269439	0.730561	0.61486	-1.89197	0.0123	0.140383
4P gd IL-8- TNFa+	FALSE	1	0.527544	0.472457	0.61486	-0.922638	0.444	0.192034
4P gd IL-8+	TRUE	1	3.86686	-2.86686	0.61486	1.95116	0.0151	-0.16472
4P gd IL-8+ IFNg-	TRUE	1	4.15875	-3.15875	0.61486	2.05615	0.541	-0.130711
4P gd IL-8+ IFNg+	TRUE	1	2.46512	-1.46512	0.61486	1.30166	0.00988	NA
4P gd IL-8+ TNFa-	TRUE	1	4.02505	-3.02504	0.61486	2.009	0.969	-0.117035
4P gd IL-8+ TNFa+	TRUE	1	3.26357	-2.26357	0.61486	1.70645	0.0175	-0.198244
4P gd TNFa+	FALSE	1	0.626095	0.373905	0.61486	-0.675547	0.992	0.164789
4P gd+ CD161- IFNG+	FALSE	1	0.375267	0.624734	0.885316	-1.41401	0.15	NA
4P gd+ CD161+ IFNg neg	FALSE	1	0.717025	0.282975	0.885316	-0.479904	0.00854	NA
4P gd+ CD161+ IFNg+	FALSE	1	0.386607	0.613393	0.885316	-1.37106	5.95e-05	NA
4P gd+ CD161+ TNFa-	FALSE	1	1.34562	-0.345622	0.885316	0.428273	0.538	NA
4P gd+ CD161+ TNFa+	FALSE	1	0.617857	0.382143	0.885316	-0.694655	0.038	NA
4P gd+ TNFa SP	FALSE	1	0.792208	0.207792	0.885316	-0.336049	0.407	NA
4P NK CD161- IFNG+	FALSE	1	0.320999	0.679001	0.885316	-1.63936	4.13e-05	NA
4P NK CD161+ IFNg	FALSE	1	0.995918	0.00408163	0.885316	-0.00590055	8.58e-05	NA
4P NK CD161+ IFNg neg	FALSE	1	1.39221	-0.392208	0.885316	0.477375	0.599	NA
4P NK IFNg+	FALSE	1	0.485569	0.514431	0.61486	-1.04225	5.5e-09	0.277548
4P NK IL-13+	FALSE	1	4.10756	-3.10756	0.61486	2.03828	0.0144	-0.151793
4P NK IL-8- IFNg+	FALSE	1	0.41791	0.58209	0.61486	-1.25873	3.52e-08	0.391282
4P NK IL-8- TNFa+	FALSE	1	0.418133	0.581867	0.61486	-1.25797	1.77e-06	0.259398
4P NK IL-8+	TRUE	1	2.67907	-1.67907	0.61486	1.42173	0.0736	-0.128544
4P NK IL-8+ IFNg-	TRUE	1	6.56448	-5.56448	0.61486	2.71468	0.0044	-0.110778
4P NK IL-8+ IFNg+	TRUE	1	1.65891	-0.658915	0.61486	0.73024	0.588	-0.0938239
4P NK IL-8+ TNFa+	TRUE	1	3.74651	-2.74651	0.61486	1.90555	0.0711	-0.119835
4P NK TNFa+	FALSE	1	0.567559	0.432441	0.61486	-0.817158	0.000997	0.210118
4P NK+ CD161+ TNFa-	FALSE	1	0.908514	0.0914863	0.885316	-0.13842	0.00133	NA
4P NK+CD161+ TNFa+	FALSE	1	1.3037	-0.303704	0.885316	0.382616	0.0151	NA
4P NK+TNFa SP	FALSE	1	0.387995	0.612005	0.885316	-1.36589	0.155	NA
5P CD4 CD31	FALSE	1	1.62961	-0.629613	0.61745	0.704529	0.17	0.0934371
5P CD4 CD35+	FALSE	1	1.59419	-0.594188	0.61745	0.672822	3.07e-08	0.477684
5P CD4 CD35+ SP	FALSE	1	1.41091	-0.41091	0.61745	0.496626	1.15e-05	0.464635
5P CD4 CD45RA SP	FALSE	1	1.46862	-0.468624	0.688538	0.554465	0.573	NA
5P CD4 IL-2 SP	FALSE	1	1.25727	-0.257273	0.61745	0.330298	0.0892	-0.11557
5P CD4 IL-2+	FALSE	1	1.52955	-0.52955	0.61745	0.613107	0.911	-0.0643306
5P CD4 IL-8 + IL-2 neg	TRUE	1	3.2023	-2.2023	0.61745	1.67911	0.08	0.0654424
5P CD4 IL-8 CD35 DP	TRUE	1	5.56098	-4.56098	0.61745	2.47534	4.52e-07	0.231589
5P CD4 IL-8/IL-2 DP	TRUE	1	14.331	-13.331	0.61745	3.84107	0.0213	0.016651
5P CD4 IL-8+	TRUE	1	5.89024	-4.89024	0.61745	2.55833	0.00626	-0.0353134
5P CD4 IL-8+ CD35neg	TRUE	1	6.70732	-5.70732	0.61745	2.74574	0.864	-0.123808
5P CD4 IL-8+ CD45RA+2	TRUE	1	6.83173	-5.83173	0.688538	2.77225	0.0447	NA
5P CD4 RTE CD35 IL-8 DP	TRUE	1	2.20513	-1.20513	0.688538	1.14086	0.000419	NA
5P CD4 RTE CD35 SP	FALSE	1	0.717949	0.282051	0.688538	-0.478047	0.00011	NA
5P CD4 RTE IL-10+	FALSE	1	3.05128	-2.05128	0.688538	1.60942	0.919033	NA
5P CD4 RTE IL-2 SP	FALSE	1	1.46122	-0.461224	0.688538	0.547177	0.201	NA
5P CD4 RTE IL-2+	FALSE	1	1.90093	-0.900932	0.688538	0.926707	0.666	NA
5P CD4 RTE IL-4+	FALSE	1	2.78205	-1.78205	0.688538	1.47615	0.135	NA
5P CD4 RTE IL-8 SP	TRUE	1	3.59459	-2.59459	0.688538	1.84583	0.773	NA
5P CD4 RTE IL-8/IL-2 DP	TRUE	1	7.12821	-6.12821	0.688538	2.83354	0.0418	NA
5P CD4 RTE IL-8+	TRUE	1	2.73718	-1.73718	0.688538	1.45269	0.0581	NA
5P CD4 RTEIL-8 SP	TRUE	1	1.60256	-0.602564	0.688538	0.680382	0.58	NA
5P CD8 CD35 IL-8 DP	TRUE	1	4.44512	-3.44512	0.61745	2.15222	1.15e-08	0.537792
5P CD8 CD35 SP	FALSE	1	3.36449	-2.36449	0.61745	1.75039	1.91e-05	0.392257
5P CD8 CD45RA IL-8 DP	TRUE	1	3.10796	-2.10796	0.688538	1.63597	3.08e-05	NA
5P CD8 CD4RA SP	FALSE	1	1.3734	-0.373397	0.688538	0.457749	0.00123	NA
5P CD8 IL-8 SP CD35 neg	TRUE	1	2.8924	-1.8924	0.61745	1.53227	0.935	0.047779
5P CD8 IL-8 SP CD45RA neg	TRUE	1	0.305128	0.694872	0.688538	-1.71251	0.196	NA
5P CD8 RTE IL-10+	FALSE	1	1.81282	-0.81282	0.688538	0.858236	0.40756	NA
5P CD8 RTE IL-2 SP IL-8 neg	FALSE	1	0.77808	0.22192	0.688538	-0.36201	0.237	NA
5P CD8 RTE IL-2+	FALSE	1	2.50839	-1.50839	0.688538	1.32676	0.0571	NA
5P CD8 RTE IL-4+	FALSE	1	1.7775	-0.777502	0.688538	0.829851	0.9611	NA
5P CD8 RTE IL-8 IL-2 DP	TRUE	1	2.21292	-1.21292	0.688538	1.14595	1.21e-05	NA
5P CD8 RTE IL-8 SP IL-2 nrg	TRUE	1	6.82051	-5.82051	0.688538	2.76988	0.0811	NA
5P CD8 RTE IL-8+	TRUE	1	2.8718	-1.8718	0.688538	1.52195	1.52e-07	NA
5P CD8 RTE(CD45RA+ CD31+)	FALSE	1	1.91436	-0.914356	0.688538	0.936859	0.782	NA
5P CD8+ CD31+	FALSE	1	1.67383	-0.673833	0.61745	0.743156	0.0427	NA
5P CD8+ CD35+	FALSE	1	3.21429	-2.21429	0.61745	1.6845	7.55e-07	0.559237
5P CD8+ IL-2+	FALSE	1	2.1161	-1.1161	0.61745	1.08141	0.0333	0.0911588
5P CD8+ IL-2+ IL-8+ DP	TRUE	1	4.22561	-3.22561	0.61745	2.07916	5.32e-07	0.241349
5P CD8+ IL-2+ SP	FALSE	1	1.85623	-0.856226	0.61745	0.892372	0.556	0.0890908
5P CD8+ IL-8+	TRUE	1	3.67184	-2.67184	0.61745	1.8765	6.51e-05	0.277129
5P CD8+ IL-8+ SP	TRUE	1	2.16376	-1.16376	0.61745	1.11354	0.000326	0.28747
5P CD8RTE IL-8- CD35+	FALSE	1	0.623219	0.376781	0.688538	-0.682188	0.00328	NA
5P CD8RTE IL-8+ CD35-	TRUE	1	2.92564	-1.92564	0.688538	1.54875	0.116	NA
5P CD8RTE IL-8+ CD35+	TRUE	1	2.26757	-1.26757	0.688538	1.18115	6.42e-09	NA
5P RTE CD35	FALSE	1	0.833846	0.166154	0.688538	-0.262147	4.21e-05	NA
5P RTE CD4(CD45RA CD31+)	FALSE	1	1.62621	-0.626208	0.688538	0.701512	0.403	NA
CD8 RTE CD35	FALSE	1	2.45215	-1.45215	0.688538	1.29405	0.00507	NA

## Sheet: Fig 2B
Fig 2B: Frequency of B cells in Preterm babies as a function of postnatal age and adults
SAMPLE ID	Sample Type	Postnatal Age (weeks)	2B B cells
Adult 1	Adult	NA	0.16
Adult AL	Adult	NA	0.09
Adult BB	Adult	NA	0.05
Adult DG	Adult	NA	0.07
Adult IZ	Adult	NA	0.1
Adult SK	Adult	NA	0.07
Adult KH	Adult	NA	0.1
Adult RB	Adult	NA	0.09
Adult ALG	Adult	NA	0.08
B501210330	Preterm	1.42857	0.05
B501217340	Preterm	2.42857	0.08
B501224350	Preterm	3.42857	0.07
B501231360	Preterm	4.42857	0.12
B501301292	Preterm	0.142857	0.06
B501304295	Preterm	0.571429	0.02
B501307301	Preterm	1	0.03
B501314311	Preterm	2	0.07
B501321321	Preterm	3	0.03
B501328331	Preterm	4	0.04
B501335341	Preterm	5	0.04
B501342351	Preterm	6	0.17
B501350362	Preterm	7.14286	0.16
B502111325	Preterm	1.57143	0.02
B502119336	Preterm	2.71429	0.05
B502126346	Preterm	3.71429	0.03
B502218314	Preterm	2.57143	0.12
B502225324	Preterm	3.57143	0.12
B502231333	Preterm	4.42857	0.08
B502239344	Preterm	5.57143	0.12
B502246354	Preterm	6.57143	0.1
B502252363	Preterm	7.42857	0.06
B502802305	Preterm	0.285714	0
B502808314	Preterm	1.14286	0.07
B502814323	Preterm	2	0.06
B502822334	Preterm	3.14286	0.08
B502828343	Preterm	4	0.1
B502835353	Preterm	5	0.09
B504103305	Preterm	0.428571	0.01
B504110315	Preterm	1.42857	0.13
B504115323	Preterm	2.14286	0.06
B504123334	Preterm	3.28571	0.06
B504130344	Preterm	4.28571	0.1
B504137354	Preterm	5.28571	0.09
B504144364	Preterm	6.28571	0.23
B504704304	Preterm	0.571429	0
B504711320	Preterm	1.57143	0.02
B504720332	Preterm	2.85714	0.03
B504727342	Preterm	3.85714	0.06
B504733351	Preterm	4.71429	0.11
B504740361	Preterm	5.71429	0.14
B505405310	Preterm	0.714286	0.03
B505408313	Preterm	1.14286	0.04
B505416324	Preterm	2.28571	0.03
B505422333	Preterm	3.14286	0.03
B505429343	Preterm	4.14286	0.1
B505503305	Preterm	0.428571	0.01
B505508313	Preterm	1.14286	0.02
B505516324	Preterm	2.28571	0.01
B505522333	Preterm	3.14286	0.03
B505529343	Preterm	4.14286	0.09
B505537354	Preterm	5.28571	0.08
B506903312	Preterm	0.428571	0.02
B506908320	Preterm	1.14286	0.26
B506915330	Preterm	2.14286	0.09
B506922336	Preterm	3.14286	0.16
B500607265	Preterm	1	0.03
B500613274	Preterm	1.85714	0.01
B500616280	Preterm	2.28571	0.01
B500620284	Preterm	2.85714	0.05
B500622286	Preterm	3.14286	0.03
B500627294	Preterm	3.85714	0.04
B500634304	Preterm	4.85714	0.08
B500641314	Preterm	5.85714	0.09
B500648324	Preterm	6.85714	0.13
B500707255	Preterm	1	0
B500714265	Preterm	2	0.02
B500720274	Preterm	2.85714	0.04
B500727284	Preterm	3.85714	0.02
B500734294	Preterm	4.85714	0.03
B500741304	Preterm	5.85714	0.05
B500749315	Preterm	7	0.03
B500755324	Preterm	7.85714	0.08
B500763335	Preterm	9	0.08
B500767343	Preterm	9.57143	0.04
B500774352	Preterm	10.5714	0.05
B501701272	Preterm	0.142857	0.02
B501712286	Preterm	1.71429	0.02
B501719296	Preterm	2.71429	0.03
B501726306	Preterm	3.71429	0.05
B501733316	Preterm	4.71429	0.29
B501735321	Preterm	5	0.11
B501740326	Preterm	5.71429	0.17
B501747336	Preterm	6.71429	0.18
B501758353	Preterm	8.28571	0.18
B501761356	Preterm	8.71429	0.22
B501772372	Preterm	10.2857	0.16
B501902255	Preterm	0.285714	0.03
B501907263	Preterm	1	0.01
B501911270	Preterm	1.57143	0.08
B501914273	Preterm	2	0.05
B501916275	Preterm	2.28571	0.04
B501921283	Preterm	3	0.03
B501928293	Preterm	4	0.04
B501935303	Preterm	5	0.04
B501943314	Preterm	6.14286	0.16
B501951325	Preterm	7.28571	0.03
B501956333	Preterm	8	0.05
B501960340	Preterm	8.57143	0.06
B501963343	Preterm	9	0.05
B501970353	Preterm	10	0.08
B501977363	Preterm	11	0.1
B502502266	Preterm	0.285714	0.03
B502507274	Preterm	1	0.01
B502514284	Preterm	2	0.1
B502521294	Preterm	3	0.33
B502528304	Preterm	4	0.33
B502536315	Preterm	5.14286	0.27
B502542324	Preterm	6	0.12
B502549334	Preterm	7	0.13
B502554342	Preterm	7.71429	0.03
B502563354	Preterm	9	0.18
B502570364	Preterm	10	0.08
B502601286	Preterm	0.142857	0.08
B502606294	Preterm	0.857143	0.14
B502613304	Preterm	1.85714	0.1
B502615306	Preterm	2.14286	0.03
B502620314	Preterm	2.85714	0.09
B502627324	Preterm	3.85714	0.12
B502635335	Preterm	5	0.18
B502641344	Preterm	5.85714	0.25
B502648354	Preterm	6.85714	0.19
B502654364	Preterm	7.71429	0.16
B502906294	Preterm	0.857143	0.02
B502913304	Preterm	1.85714	0.05
B502919313	Preterm	2.71429	0.02
B502927324	Preterm	3.85714	0.02
B502934334	Preterm	4.85714	0.04
B502941344	Preterm	5.85714	0.09
B502942345	Preterm	6	0.08
B502948354	Preterm	6.85714	0.09
B502955364	Preterm	7.85714	0.05
B503803252	Preterm	0.428571	0
B503806255	Preterm	0.857143	0.01
B503814266	Preterm	2	0.04
B503821276	Preterm	3	0.05
B503829290	Preterm	4.14286	0.09
B503835296	Preterm	5	0.12
B503839303	Preterm	5.57143	0.12
B503842306	Preterm	6	0.07
B503849316	Preterm	7	0.09
B503856326	Preterm	8	0.08
B503863336	Preterm	9	0.15
B503869345	Preterm	9.85714	0.2
B503878360	Preterm	11.1429	0.13
B505805241	Preterm	0.714286	0.04
B505810246	Preterm	1.42857	0.04
B505818260	Preterm	2.57143	0.04
B505825270	Preterm	3.57143	0.06
B505832280	Preterm	4.57143	0.2
B505836284	Preterm	5.14286	0.18
B505839290	Preterm	5.57143	0.17
B505843294	Preterm	6.14286	0.12
B505846300	Preterm	6.57143	0.12
B505861321	Preterm	8.71429	0.06
B505867330	Preterm	9.57143	0.12
B507203290	Preterm	0.428571	0.03
B507210300	Preterm	1.42857	0.11
B507217310	Preterm	2.42857	0.09
B507224320	Preterm	3.42857	0.11
B507231330	Preterm	4.42857	0.08
B507238340	Preterm	5.42857	0.14
B507245350	Preterm	6.42857	0.08
B507252360	Preterm	7.42857	0.06
B507259370	Preterm	8.42857	0.27
B501110330	Preterm	1.42857	0.04
B501117340	Preterm	2.42857	0.04
B501124350	Preterm	3.42857	0.09
B502313286	Preterm	1.85714	0.11
B502320296	Preterm	2.85714	0.07
B502325304	Preterm	3.57143	0.09
B502332314	Preterm	4.57143	0.16
B502339324	Preterm	5.57143	0.09
B508604321	Preterm	0.571429	0.17
B508610330	Preterm	1.42857	0.11
B508617340	Preterm	2.42857	0.25
B509203310	Preterm	0.428571	0.04
B509209316	Preterm	1.28571	0.12
B509213323	Preterm	1.85714	0.06
B509216326	Preterm	2.28571	0.05
B509223336	Preterm	3.28571	0.15
B509230346	Preterm	4.28571	0.09
B509237356	Preterm	5.28571	0.14
B511203314	Preterm	0.428571	0.19
B511208322	Preterm	1.14286	0.18
B511215332	Preterm	2.14286	0.11
B511222342	Preterm	3.14286	0.19
B511229352	Preterm	4.14286	0.26
B504203305	Preterm	0.428571	0.01
B504210315	Preterm	1.42857	0.08
B504216324	Preterm	2.28571	0.03
B504223334	Preterm	3.28571	0.08
B504230344	Preterm	4.28571	0.09
B504237354	Preterm	5.28571	0.15
B504244364	Preterm	6.28571	0.26
B501802241	Preterm	0.285714	0
B501808250	Preterm	1.14286	0.01
B501814256	Preterm	2	0.01
B501821266	Preterm	3	0.04
B501828280	Preterm	4	0.02
B501835286	Preterm	5	0.02
B501838292	Preterm	5.42857	0.05
B501842296	Preterm	6	0.1
B501849306	Preterm	7	0.05
B501858321	Preterm	8.28571	0.06
B501865331	Preterm	9.28571	0.07
B501870336	Preterm	10	0.05
B501877346	Preterm	11	0.12
B501884356	Preterm	12	0.07
B503902265	Preterm	0.285714	0.01
B503907273	Preterm	1	0.03
B503910276	Preterm	1.42857	0.02
B503914283	Preterm	2	0.01
B503921293	Preterm	3	0.01
B503928303	Preterm	4	0.05
B503934312	Preterm	4.85714	0.05
B503939320	Preterm	5.57143	0.07
B503942323	Preterm	6	0.08
B503949333	Preterm	7	0.05
B503956343	Preterm	8	0.06
B503962352	Preterm	8.85714	0.05
B503972365	Preterm	10.2857	0.08
B504003251	Preterm	0.428571	0.04
B504007255	Preterm	1	0.1
B504022276	Preterm	3.14286	0.21
B504028285	Preterm	4	0.11
B504034294	Preterm	4.85714	0.1
B504041304	Preterm	5.85714	0.07
B504049315	Preterm	7	0.09
B504056325	Preterm	8	0.13
B504065340	Preterm	9.28571	0.18
B504072350	Preterm	10.2857	0.06
B504079360	Preterm	11.2857	0.15
B504305264	Preterm	0.714286	0.01
B504311273	Preterm	1.57143	0.04
B504318283	Preterm	2.57143	0.06
B504323291	Preterm	3.28571	0.06
B504326294	Preterm	3.71429	0.05
B504333304	Preterm	4.71429	0.1
B504339313	Preterm	5.57143	0.07
B504404255	Preterm	0.571429	0.31
B504408262	Preterm	1.14286	0.22
B504416273	Preterm	2.28571	0.08
B504423283	Preterm	3.28571	0.11
B504429292	Preterm	4.14286	0.09
B504433296	Preterm	4.71429	0.07
B504437303	Preterm	5.28571	0.07
B505104246	Preterm	0.571429	0.02
B505110255	Preterm	1.42857	0.11
B505115263	Preterm	2.14286	0.09
B505117265	Preterm	2.42857	0.05
B505122273	Preterm	3.14286	0.15
B505130284	Preterm	4.28571	0.07
B505136293	Preterm	5.14286	0.21
B505144304	Preterm	6.28571	0.17
B505151314	Preterm	7.28571	0.19
B505158324	Preterm	8.28571	0.18
B505902256	Preterm	0.285714	0.01
B505906263	Preterm	0.857143	0.07
B505913273	Preterm	1.85714	0.12
B505920283	Preterm	2.85714	0.18
B505935304	Preterm	5	0.08
B505941313	Preterm	5.85714	0.15
B505948323	Preterm	6.85714	0.17
B505955333	Preterm	7.85714	0.14
B505962343	Preterm	8.85714	0.14
B505969353	Preterm	9.85714	0.12
B505976363	Preterm	10.8571	0.15
B506002246	Preterm	0.285714	0.06
B506006253	Preterm	0.857143	0.01
B506008255	Preterm	1.14286	0.02
B506602253	Preterm	0.285714	0.01
B606609263	Preterm	1.28571	0.01
B506616273	Preterm	2.28571	0.03
B506630293	Preterm	4.28571	0.13
B506637303	Preterm	5.28571	0.04
B506644313	Preterm	6.28571	0.05
B506651323	Preterm	7.28571	0.05
B506658333	Preterm	8.28571	0.19
B506665343	Preterm	9.28571	0.07
B507004272	Preterm	0.571429	0.01
B507009280	Preterm	1.28571	0.06
B507016290	Preterm	2.28571	0.04
B507022296	Preterm	3.14286	0.06
B507029306	Preterm	4.14286	0.13
B507036316	Preterm	5.14286	0.22
B507043326	Preterm	6.14286	0.09
B507050336	Preterm	7.14286	0.06
B507057346	Preterm	8.14286	0.08
B507064356	Preterm	9.14286	0.13
B507071366	Preterm	10.1429	0.13
B507603290	Preterm	0.428571	0.01
B507609296	Preterm	1.28571	0.05
B507616306	Preterm	2.28571	0.05
B507623316	Preterm	3.28571	0.03
B507630326	Preterm	4.28571	0.09
B507637336	Preterm	5.28571	0.01
B507644346	Preterm	6.28571	0.11
B504902264	Preterm	0.285714	0.07
B504907272	Preterm	1	0.09
B504916284	Preterm	2.28571	0.13
B504921292	Preterm	3	0.14
B510104304	Preterm	0.571429	0.01
B510113316	Preterm	1.85714	0.01
B510118324	Preterm	2.57143	0.04
B510125334	Preterm	3.57143	0.1
B510132344	Preterm	4.57143	0.11
B510141356	Preterm	5.85714	0.16

## Sheet: Fig 2C
Fig 2C: Frequency of NK cells in Preterm babies as a function of postnatal age and adults
SAMPLE ID	Sample Type	Postnatal Age (weeks)	3 % NK cells
Adult 1	Adult	NA	0.11
Adult AL	Adult	NA	0.18
Adult BB	Adult	NA	0.1
Adult DG	Adult	NA	0.22
Adult IZ	Adult	NA	0.16
Adult SK	Adult	NA	0.21
Adult KH	Adult	NA	0.23
Adult RB	Adult	NA	0.29
Adult ALG	Adult	NA	0.07
B501210330	Preterm	1.42857	0.02
B501217340	Preterm	2.42857	0.04
B501224350	Preterm	3.42857	0.02
B501231360	Preterm	4.42857	0.02
B501301292	Preterm	0.142857	0.07
B501304295	Preterm	0.571429	0
B501307301	Preterm	1	0.01
B501314311	Preterm	2	0.04
B501321321	Preterm	3	0.02
B501328331	Preterm	4	0
B501335341	Preterm	5	0.01
B501342351	Preterm	6	0.05
B501350362	Preterm	7.14286	0.03
B502111325	Preterm	1.57143	0.01
B502119336	Preterm	2.71429	0.04
B502126346	Preterm	3.71429	0
B502218314	Preterm	2.57143	0.08
B502225324	Preterm	3.57143	0.02
B502231333	Preterm	4.42857	0.06
B502239344	Preterm	5.57143	0.07
B502246354	Preterm	6.57143	0.04
B502252363	Preterm	7.42857	0.01
B502802305	Preterm	0.285714	0
B502808314	Preterm	1.14286	0.1
B502814323	Preterm	2	0.02
B502822334	Preterm	3.14286	0.01
B502828343	Preterm	4	0.05
B502835353	Preterm	5	0.02
B504103305	Preterm	0.428571	0.01
B504110315	Preterm	1.42857	0.04
B504115323	Preterm	2.14286	0.06
B504123334	Preterm	3.28571	0.08
B504130344	Preterm	4.28571	0.15
B504137354	Preterm	5.28571	0.1
B504144364	Preterm	6.28571	0.08
B504704304	Preterm	0.571429	0
B504711320	Preterm	1.57143	0.14
B504720332	Preterm	2.85714	0.13
B504727342	Preterm	3.85714	0.06
B504733351	Preterm	4.71429	0.07
B504740361	Preterm	5.71429	0.06
B505405310	Preterm	0.714286	0.14
B505408313	Preterm	1.14286	0.13
B505416324	Preterm	2.28571	0.2
B505422333	Preterm	3.14286	0.16
B505429343	Preterm	4.14286	0.07
B505503305	Preterm	0.428571	0.03
B505508313	Preterm	1.14286	0.1
B505516324	Preterm	2.28571	0.18
B505522333	Preterm	3.14286	0.15
B505529343	Preterm	4.14286	0.09
B505537354	Preterm	5.28571	0.1
B506903312	Preterm	0.428571	0
B506908320	Preterm	1.14286	0.05
B506915330	Preterm	2.14286	0.04
B506922336	Preterm	3.14286	0.04
B500607265	Preterm	1	0
B500613274	Preterm	1.85714	0
B500616280	Preterm	2.28571	0
B500620284	Preterm	2.85714	0.01
B500622286	Preterm	3.14286	0.01
B500627294	Preterm	3.85714	0.01
B500634304	Preterm	4.85714	0.02
B500641314	Preterm	5.85714	0.03
B500648324	Preterm	6.85714	0.08
B500707255	Preterm	1	0
B500714265	Preterm	2	0
B500720274	Preterm	2.85714	0
B500727284	Preterm	3.85714	0.01
B500734294	Preterm	4.85714	0.03
B500741304	Preterm	5.85714	0.02
B500749315	Preterm	7	0.02
B500755324	Preterm	7.85714	0.03
B500763335	Preterm	9	0.02
B500767343	Preterm	9.57143	0.01
B500774352	Preterm	10.5714	0.04
B501701272	Preterm	0.142857	0
B501712286	Preterm	1.71429	0.01
B501719296	Preterm	2.71429	0.01
B501726306	Preterm	3.71429	0.06
B501733316	Preterm	4.71429	0.07
B501735321	Preterm	5	0.08
B501740326	Preterm	5.71429	0.04
B501747336	Preterm	6.71429	0.06
B501758353	Preterm	8.28571	0.1
B501761356	Preterm	8.71429	0.06
B501772372	Preterm	10.2857	0.08
B501902255	Preterm	0.285714	0.01
B501907263	Preterm	1	0
B501911270	Preterm	1.57143	0.02
B501914273	Preterm	2	0.02
B501916275	Preterm	2.28571	0.02
B501921283	Preterm	3	0.03
B501928293	Preterm	4	0.03
B501935303	Preterm	5	0.02
B501943314	Preterm	6.14286	0.09
B501951325	Preterm	7.28571	0.14
B501956333	Preterm	8	0.25
B501960340	Preterm	8.57143	0.48
B501963343	Preterm	9	0.41
B501970353	Preterm	10	0.4
B501977363	Preterm	11	0.22
B502502266	Preterm	0.285714	0
B502507274	Preterm	1	0
B502514284	Preterm	2	0.03
B502521294	Preterm	3	0.03
B502528304	Preterm	4	0.05
B502536315	Preterm	5.14286	0.04
B502542324	Preterm	6	0.13
B502549334	Preterm	7	0.08
B502554342	Preterm	7.71429	0
B502563354	Preterm	9	0.09
B502570364	Preterm	10	0.24
B502601286	Preterm	0.142857	0.01
B502606294	Preterm	0.857143	0.03
B502613304	Preterm	1.85714	0.05
B502615306	Preterm	2.14286	0.02
B502620314	Preterm	2.85714	0.1
B502627324	Preterm	3.85714	0.04
B502635335	Preterm	5	0.04
B502641344	Preterm	5.85714	0.03
B502648354	Preterm	6.85714	0.03
B502654364	Preterm	7.71429	0.04
B502906294	Preterm	0.857143	0.07
B502913304	Preterm	1.85714	0.06
B502919313	Preterm	2.71429	0.03
B502927324	Preterm	3.85714	0.04
B502934334	Preterm	4.85714	0.05
B502941344	Preterm	5.85714	0.14
B502942345	Preterm	6	0.16
B502948354	Preterm	6.85714	0.22
B502955364	Preterm	7.85714	0.14
B503803252	Preterm	0.428571	0
B503806255	Preterm	0.857143	0
B503814266	Preterm	2	0.01
B503821276	Preterm	3	0.03
B503829290	Preterm	4.14286	0.04
B503835296	Preterm	5	0.03
B503839303	Preterm	5.57143	0.03
B503842306	Preterm	6	0.04
B503849316	Preterm	7	0.07
B503856326	Preterm	8	0.04
B503863336	Preterm	9	0.03
B503869345	Preterm	9.85714	0.03
B503878360	Preterm	11.1429	0.01
B505805241	Preterm	0.714286	0
B505810246	Preterm	1.42857	0
B505818260	Preterm	2.57143	0.02
B505825270	Preterm	3.57143	0.03
B505832280	Preterm	4.57143	0.01
B505836284	Preterm	5.14286	0.01
B505839290	Preterm	5.57143	0.02
B505843294	Preterm	6.14286	0.07
B505846300	Preterm	6.57143	0.08
B505861321	Preterm	8.71429	0.07
B505867330	Preterm	9.57143	0.11
B507203290	Preterm	0.428571	0.07
B507210300	Preterm	1.42857	0.04
B507217310	Preterm	2.42857	0.08
B507224320	Preterm	3.42857	0.04
B507231330	Preterm	4.42857	0.13
B507238340	Preterm	5.42857	0.07
B507245350	Preterm	6.42857	0.13
B507252360	Preterm	7.42857	0.1
B507259370	Preterm	8.42857	0.08
B501110330	Preterm	1.42857	0.03
B501117340	Preterm	2.42857	0.04
B501124350	Preterm	3.42857	0.03
B502313286	Preterm	1.85714	0.02
B502320296	Preterm	2.85714	0.03
B502325304	Preterm	3.57143	0.04
B502332314	Preterm	4.57143	0.05
B502339324	Preterm	5.57143	0.05
B508604321	Preterm	0.571429	0.05
B508610330	Preterm	1.42857	0.04
B508617340	Preterm	2.42857	0.05
B509203310	Preterm	0.428571	0.01
B509209316	Preterm	1.28571	0.03
B509213323	Preterm	1.85714	0.05
B509216326	Preterm	2.28571	0.08
B509223336	Preterm	3.28571	0.03
B509230346	Preterm	4.28571	0.07
B509237356	Preterm	5.28571	0.06
B511203314	Preterm	0.428571	0.04
B511208322	Preterm	1.14286	0.03
B511215332	Preterm	2.14286	0.05
B511222342	Preterm	3.14286	0.04
B511229352	Preterm	4.14286	0.03
B504203305	Preterm	0.428571	0
B504210315	Preterm	1.42857	0.08
B504216324	Preterm	2.28571	0.03
B504223334	Preterm	3.28571	0.05
B504230344	Preterm	4.28571	0.05
B504237354	Preterm	5.28571	0.09
B504244364	Preterm	6.28571	0.07
B501802241	Preterm	0.285714	0
B501808250	Preterm	1.14286	0
B501814256	Preterm	2	0
B501821266	Preterm	3	0.01
B501828280	Preterm	4	0.01
B501835286	Preterm	5	0.01
B501838292	Preterm	5.42857	0.01
B501842296	Preterm	6	0.04
B501849306	Preterm	7	0.08
B501858321	Preterm	8.28571	0.07
B501865331	Preterm	9.28571	0.12
B501870336	Preterm	10	0.13
B501877346	Preterm	11	0.09
B501884356	Preterm	12	0.04
B503902265	Preterm	0.285714	0
B503907273	Preterm	1	0.01
B503910276	Preterm	1.42857	0
B503914283	Preterm	2	0
B503921293	Preterm	3	0
B503928303	Preterm	4	0.06
B503934312	Preterm	4.85714	0.04
B503939320	Preterm	5.57143	0.07
B503942323	Preterm	6	0.06
B503949333	Preterm	7	0.04
B503956343	Preterm	8	0.04
B503962352	Preterm	8.85714	0.12
B503972365	Preterm	10.2857	0.11
B504003251	Preterm	0.428571	0
B504007255	Preterm	1	0
B504022276	Preterm	3.14286	0.04
B504028285	Preterm	4	0.02
B504034294	Preterm	4.85714	0.03
B504041304	Preterm	5.85714	0.04
B504049315	Preterm	7	0.06
B504056325	Preterm	8	0.04
B504065340	Preterm	9.28571	0.04
B504072350	Preterm	10.2857	0.03
B504079360	Preterm	11.2857	0.03
B504305264	Preterm	0.714286	0
B504311273	Preterm	1.57143	0.01
B504318283	Preterm	2.57143	0.04
B504323291	Preterm	3.28571	0.11
B504326294	Preterm	3.71429	0.12
B504333304	Preterm	4.71429	0.07
B504339313	Preterm	5.57143	0.07
B504404255	Preterm	0.571429	0.04
B504408262	Preterm	1.14286	0.04
B504416273	Preterm	2.28571	0.14
B504423283	Preterm	3.28571	0.1
B504429292	Preterm	4.14286	0.07
B504433296	Preterm	4.71429	0.1
B504437303	Preterm	5.28571	0.07
B505104246	Preterm	0.571429	0
B505110255	Preterm	1.42857	0.04
B505115263	Preterm	2.14286	0.03
B505117265	Preterm	2.42857	0.03
B505122273	Preterm	3.14286	0.06
B505130284	Preterm	4.28571	0.07
B505136293	Preterm	5.14286	0.07
B505144304	Preterm	6.28571	0.05
B505151314	Preterm	7.28571	0.04
B505158324	Preterm	8.28571	0.05
B505902256	Preterm	0.285714	0
B505906263	Preterm	0.857143	0
B505913273	Preterm	1.85714	0.01
B505920283	Preterm	2.85714	0.02
B505935304	Preterm	5	0.06
B505941313	Preterm	5.85714	0.03
B505948323	Preterm	6.85714	0.05
B505955333	Preterm	7.85714	0.06
B505962343	Preterm	8.85714	0.06
B505969353	Preterm	9.85714	0.07
B505976363	Preterm	10.8571	0.06
B506002246	Preterm	0.285714	0
B506006253	Preterm	0.857143	0
B506008255	Preterm	1.14286	0
B506602253	Preterm	0.285714	0
B606609263	Preterm	1.28571	0
B506616273	Preterm	2.28571	0
B506630293	Preterm	4.28571	0.03
B506637303	Preterm	5.28571	0.01
B506644313	Preterm	6.28571	0.06
B506651323	Preterm	7.28571	0.09
B506658333	Preterm	8.28571	0.05
B506665343	Preterm	9.28571	0.05
B507004272	Preterm	0.571429	0
B507009280	Preterm	1.28571	0
B507016290	Preterm	2.28571	0.02
B507022296	Preterm	3.14286	0.01
B507029306	Preterm	4.14286	0.04
B507036316	Preterm	5.14286	0.04
B507043326	Preterm	6.14286	0.04
B507050336	Preterm	7.14286	0.02
B507057346	Preterm	8.14286	0.06
B507064356	Preterm	9.14286	0.03
B507071366	Preterm	10.1429	0.03
B507603290	Preterm	0.428571	0
B507609296	Preterm	1.28571	0.01
B507616306	Preterm	2.28571	0.03
B507623316	Preterm	3.28571	0.03
B507630326	Preterm	4.28571	0.03
B507637336	Preterm	5.28571	0
B507644346	Preterm	6.28571	0.04
B504902264	Preterm	0.285714	0.05
B504907272	Preterm	1	0.01
B504916284	Preterm	2.28571	0.04
B504921292	Preterm	3	0.05
B510104304	Preterm	0.571429	0.13
B510113316	Preterm	1.85714	0.21
B510118324	Preterm	2.57143	0.16
B510125334	Preterm	3.57143	0.07
B510132344	Preterm	4.57143	0.04
B510141356	Preterm	5.85714	0.03

## Sheet: Fig 2D
Fig 2D:HLADR MFI in classical monocytes in Preterm babies as a function of postnatal age and adults
SAMPLE ID	Sample Type	Postnatal Age (weeks)	2A HLADR MFI Classical monocytes
Adult 1	Adult	NA	38167
Adult AL	Adult	NA	52788
Adult BB	Adult	NA	49559
Adult DG	Adult	NA	34830
Adult IZ	Adult	NA	40540
Adult SK	Adult	NA	17408
Adult KH	Adult	NA	46307
Adult RB	Adult	NA	36459
Adult ALG	Adult	NA	36110
B501210330	Preterm	1.42857	21110
B501217340	Preterm	2.42857	18545
B501224350	Preterm	3.42857	27673
B501231360	Preterm	4.42857	16847
B501301292	Preterm	0.142857	19761
B501304295	Preterm	0.571429	3855
B501307301	Preterm	1	24683
B501314311	Preterm	2	8562
B501321321	Preterm	3	27872
B501328331	Preterm	4	11248
B501335341	Preterm	5	13450
B501342351	Preterm	6	14788
B501350362	Preterm	7.14286	14416
B502111325	Preterm	1.57143	29027
B502119336	Preterm	2.71429	60785
B502126346	Preterm	3.71429	20617
B502218314	Preterm	2.57143	49800
B502225324	Preterm	3.57143
B502231333	Preterm	4.42857	46195
B502239344	Preterm	5.57143	34167
B502246354	Preterm	6.57143	27345
B502252363	Preterm	7.42857	27673
B502802305	Preterm	0.285714	6559
B502808314	Preterm	1.14286	23819
B502814323	Preterm	2	25217
B502822334	Preterm	3.14286	24161
B502828343	Preterm	4	22555
B502835353	Preterm	5	29097
B504103305	Preterm	0.428571	10318
B504110315	Preterm	1.42857	14184
B504115323	Preterm	2.14286	54614
B504123334	Preterm	3.28571	32800
B504130344	Preterm	4.28571	45972
B504137354	Preterm	5.28571	24860
B504144364	Preterm	6.28571	22027
B504704304	Preterm	0.571429	3483
B504711320	Preterm	1.57143	10294
B504720332	Preterm	2.85714	12156
B504727342	Preterm	3.85714	6160
B504733351	Preterm	4.71429	17408
B504740361	Preterm	5.71429	22237
B505405310	Preterm	0.714286	11325
B505408313	Preterm	1.14286	13512
B505416324	Preterm	2.28571	16574
B505422333	Preterm	3.14286	20520
B505429343	Preterm	4.14286	27607
B505503305	Preterm	0.428571	4852
B505508313	Preterm	1.14286	19761
B505516324	Preterm	2.28571	35167
B505522333	Preterm	3.14286	28614
B505529343	Preterm	4.14286	40835
B505537354	Preterm	5.28571	11020
B506903312	Preterm	0.428571	10970
B506908320	Preterm	1.14286	33356
B506915330	Preterm	2.14286	44226
B506922336	Preterm	3.14286	54350
B500607265	Preterm	1
B500613274	Preterm	1.85714	22770
B500616280	Preterm	2.28571	17737
B500620284	Preterm	2.85714	25398
B500622286	Preterm	3.14286	27345
B500627294	Preterm	3.85714	33840
B500634304	Preterm	4.85714	28005
B500641314	Preterm	5.85714	50043
B500648324	Preterm	6.85714	39765
B500707255	Preterm	1	3967
B500714265	Preterm	2	16079
B500720274	Preterm	2.85714	15206
B500727284	Preterm	3.85714	14021
B500734294	Preterm	4.85714	13388
B500741304	Preterm	5.85714	18545
B500749315	Preterm	7	26196
B500755324	Preterm	7.85714	13357
B500763335	Preterm	9	9534
B500767343	Preterm	9.57143	22395
B500774352	Preterm	10.5714	23482
B501701272	Preterm	0.142857	11507
B501712286	Preterm	1.71429	20232
B501719296	Preterm	2.71429	10747
B501726306	Preterm	3.71429	12993
B501733316	Preterm	4.71429	10294
B501735321	Preterm	5	14316
B501740326	Preterm	5.71429	14822
B501747336	Preterm	6.71429	20327
B501758353	Preterm	8.28571	18941
B501761356	Preterm	8.71429	7834
B501772372	Preterm	10.2857	7974
B501902255	Preterm	0.285714	9929
B501907263	Preterm	1	14754
B501911270	Preterm	1.57143	26828
B501914273	Preterm	2	47673
B501916275	Preterm	2.28571	50653
B501921283	Preterm	3	64133
B501928293	Preterm	4	30670
B501935303	Preterm	5	28546
B501943314	Preterm	6.14286	63048
B501951325	Preterm	7.28571	9280
B501956333	Preterm	8	33196
B501960340	Preterm	8.57143	67999
B501963343	Preterm	9	56231
B501970353	Preterm	10	41032
B501977363	Preterm	11	41032
B502502266	Preterm	0.285714	3894
B502507274	Preterm	1	4228
B502514284	Preterm	2	15030
B502521294	Preterm	3
B502528304	Preterm	4	39288
B502536315	Preterm	5.14286	58463
B502542324	Preterm	6	12727
B502549334	Preterm	7	17904
B502554342	Preterm	7.71429	4125
B502563354	Preterm	9	36459
B502570364	Preterm	10	18853
B502601286	Preterm	0.142857	9197
B502606294	Preterm	0.857143	28614
B502613304	Preterm	1.85714	47558
B502615306	Preterm	2.14286	29659
B502620314	Preterm	2.85714	76643
B502627324	Preterm	3.85714	83493
B502635335	Preterm	5	10202
B502641344	Preterm	5.85714	23316
B502648354	Preterm	6.85714	23932
B502654364	Preterm	7.71429	20184
B502906294	Preterm	0.857143	30523
B502913304	Preterm	1.85714	29659
B502919313	Preterm	2.71429	20375
B502927324	Preterm	3.85714	27739
B502934334	Preterm	4.85714	50043
B502941344	Preterm	5.85714	20424
B502942345	Preterm	6	36812
B502948354	Preterm	6.85714	21666
B502955364	Preterm	7.85714	48489
B503803252	Preterm	0.428571	2029
B503806255	Preterm	0.857143	11639
B503814266	Preterm	2	35850
B503821276	Preterm	3	37619
B503829290	Preterm	4.14286	27607
B503835296	Preterm	5	39288
B503839303	Preterm	5.57143	28820
B503842306	Preterm	6	31793
B503849316	Preterm	7	21110
B503856326	Preterm	8	16847
B503863336	Preterm	9	7817
B503869345	Preterm	9.85714	25702
B503878360	Preterm	11.1429	24046
B505805241	Preterm	0.714286	3761
B505810246	Preterm	1.42857	10772
B505818260	Preterm	2.57143	29659
B505825270	Preterm	3.57143	9555
B505832280	Preterm	4.57143	5862
B505836284	Preterm	5.14286	14891
B505839290	Preterm	5.57143	53693
B505843294	Preterm	6.14286	28005
B505846300	Preterm	6.57143	11197
B505861321	Preterm	8.71429	23206
B505867330	Preterm	9.57143	14217
B507203290	Preterm	0.428571	3070
B507210300	Preterm	1.42857	10179
B507217310	Preterm	2.42857	14383
B507224320	Preterm	3.42857	20715
B507231330	Preterm	4.42857	18415
B507238340	Preterm	5.42857	25580
B507245350	Preterm	6.42857	9642
B507252360	Preterm	7.42857	12325
B507259370	Preterm	8.42857	25217
B501110330	Preterm	1.42857	13053
B501117340	Preterm	2.42857	24978
B501124350	Preterm	3.42857	64289
B502313286	Preterm	1.85714	29306
B502320296	Preterm	2.85714	24450
B502325304	Preterm	3.57143	49319
B502332314	Preterm	4.57143	18941
B502339324	Preterm	5.57143	50531
B508604321	Preterm	0.571429	9620
B508610330	Preterm	1.42857	12240
B508617340	Preterm	2.42857	35592
B509203310	Preterm	0.428571	17572
B509209316	Preterm	1.28571	28274
B509213323	Preterm	1.85714	22237
B509216326	Preterm	2.28571	19901
B509223336	Preterm	3.28571	5664
B509230346	Preterm	4.28571	37710
B509237356	Preterm	5.28571	17696
B511203314	Preterm	0.428571	3701
B511208322	Preterm	1.14286	11773
B511215332	Preterm	2.14286	14618
B511222342	Preterm	3.14286	15893
B511229352	Preterm	4.14286	9385
B504203305	Preterm	0.428571	44440
B504210315	Preterm	1.42857	32176
B504216324	Preterm	2.28571	11666
B504223334	Preterm	3.28571	24742
B504230344	Preterm	4.28571	21260
B504237354	Preterm	5.28571	19347
B504244364	Preterm	6.28571	17946
B501802241	Preterm	0.285714	9513
B501808250	Preterm	1.14286	9620
B501814256	Preterm	2	17006
B501821266	Preterm	3	16497
B501828280	Preterm	4	12129
B501835286	Preterm	5	26134
B501838292	Preterm	5.42857	8933
B501842296	Preterm	6	46645
B501849306	Preterm	7	13235
B501858321	Preterm	8.28571	27673
B501865331	Preterm	9.28571	17737
B501870336	Preterm	10	20764
B501877346	Preterm	11	19761
B501884356	Preterm	12	24218
B503902265	Preterm	0.285714	5359
B503907273	Preterm	1	19576
B503910276	Preterm	1.42857	14416
B503914283	Preterm	2	13265
B503921293	Preterm	3	7284
B503928303	Preterm	4	45861
B503934312	Preterm	4.85714	2568
B503939320	Preterm	5.57143	11120
B503942323	Preterm	6	21820
B503949333	Preterm	7	17613
B503956343	Preterm	8	14316
B503962352	Preterm	8.85714	19576
B503972365	Preterm	10.2857	16004
B504003251	Preterm	0.428571	3132
B504007255	Preterm	1	4407
B504022276	Preterm	3.14286	19301
B504028285	Preterm	4	20424
B504034294	Preterm	4.85714	15065
B504041304	Preterm	5.85714	14652
B504049315	Preterm	7	15030
B504056325	Preterm	8	59904
B504065340	Preterm	9.28571	22448
B504072350	Preterm	10.2857	35082
B504079360	Preterm	11.2857	22770
B504305264	Preterm	0.714286	5592
B504311273	Preterm	1.57143	22662
B504318283	Preterm	2.57143	39573
B504323291	Preterm	3.28571	14618
B504326294	Preterm	3.71429	44119
B504333304	Preterm	4.71429	32253
B504339313	Preterm	5.57143	25097
B504404255	Preterm	0.571429	5652
B504408262	Preterm	1.14286	22448
B504416273	Preterm	2.28571	23427
B504423283	Preterm	3.28571	19854
B504429292	Preterm	4.14286	20764
B504433296	Preterm	4.71429	37710
B504437303	Preterm	5.28571	10602
B505104246	Preterm	0.571429	2777
B505110255	Preterm	1.42857	5060
B505115263	Preterm	2.14286	7397
B505117265	Preterm	2.42857	7834
B505122273	Preterm	3.14286	12268
B505130284	Preterm	4.28571	14754
B505136293	Preterm	5.14286	11325
B505144304	Preterm	6.28571	20424
B505151314	Preterm	7.28571	22448
B505158324	Preterm	8.28571	12524
B505902256	Preterm	0.285714	2529
B505906263	Preterm	0.857143	6806
B505913273	Preterm	1.85714	13023
B505920283	Preterm	2.85714	20424
B505935304	Preterm	5	27476
B505941313	Preterm	5.85714	10506
B505948323	Preterm	6.85714	23206
B505955333	Preterm	7.85714	24978
B505962343	Preterm	8.85714	11773
B505969353	Preterm	9.85714	35421
B505976363	Preterm	10.8571	32800
B506002246	Preterm	0.285714	6851
B506006253	Preterm	0.857143	5701
B506008255	Preterm	1.14286	10483
B506602253	Preterm	0.285714	4801
B606609263	Preterm	1.28571	6404
B506616273	Preterm	2.28571	10179
B506630293	Preterm	4.28571	12381
B506637303	Preterm	5.28571	20764
B506644313	Preterm	6.28571	4781
B506651323	Preterm	7.28571	18502
B506658333	Preterm	8.28571	52024
B506665343	Preterm	9.28571	67174
B507004272	Preterm	0.571429	5713
B507009280	Preterm	1.28571	9259
B507016290	Preterm	2.28571	11586
B507022296	Preterm	3.14286	25398
B507029306	Preterm	4.14286	15419
B507036316	Preterm	5.14286	53433
B507043326	Preterm	6.14286	9280
B507050336	Preterm	7.14286	21110
B507057346	Preterm	8.14286	34497
B507064356	Preterm	9.14286	23763
B507071366	Preterm	10.1429	29447
B507603290	Preterm	0.428571	7333
B507609296	Preterm	1.28571	20424
B507616306	Preterm	2.28571	21512
B507623316	Preterm	3.28571	28478
B507630326	Preterm	4.28571	30597
B507637336	Preterm	5.28571	43588
B507644346	Preterm	6.28571	38167
B504902264	Preterm	0.285714	9534
B504907272	Preterm	1	7869
B504916284	Preterm	2.28571	31189
B504921292	Preterm	3	17946
B510104304	Preterm	0.571429	7205
B510113316	Preterm	1.85714	23594
B510118324	Preterm	2.57143	13956
B510125334	Preterm	3.57143	22342
B510132344	Preterm	4.57143	24104
B510141356	Preterm	5.85714	19031

## Sheet: Fig 2E
Fig 2E: Frequency of NKG2D+ NK cells in Preterm babies as a function of postnatal age and adults
SAMPLE ID	Sample Type	Postnatal Age (weeks)	3 NKG2D NK cells
Adult 1	Adult	NA	0.65
Adult AL	Adult	NA	0.38
Adult BB	Adult	NA	0.53
Adult DG	Adult	NA	0.87
Adult IZ	Adult	NA	0.81
Adult SK	Adult	NA	0.57
Adult KH	Adult	NA	0.54
Adult RB	Adult	NA	0.71
Adult ALG	Adult	NA	0.77
B501210330	Preterm	1.42857	0.5
B501217340	Preterm	2.42857	0.48
B501224350	Preterm	3.42857	0.35
B501231360	Preterm	4.42857	0.51
B501301292	Preterm	0.142857	0.52
B501304295	Preterm	0.571429	0.59
B501307301	Preterm	1	0.53
B501314311	Preterm	2	0.52
B501321321	Preterm	3	0.39
B501328331	Preterm	4	0.59
B501335341	Preterm	5	0.37
B501342351	Preterm	6	0.41
B501350362	Preterm	7.14286	0.55
B502111325	Preterm	1.57143	0.7
B502119336	Preterm	2.71429	0.6
B502126346	Preterm	3.71429	0.73
B502218314	Preterm	2.57143	0.09
B502225324	Preterm	3.57143	0.09
B502231333	Preterm	4.42857	0.23
B502239344	Preterm	5.57143	0.25
B502246354	Preterm	6.57143	0.26
B502252363	Preterm	7.42857	0.37
B502802305	Preterm	0.285714	0.24
B502808314	Preterm	1.14286	0.53
B502814323	Preterm	2	0.36
B502822334	Preterm	3.14286	0.66
B502828343	Preterm	4	0.49
B502835353	Preterm	5	0.28
B504103305	Preterm	0.428571	0.15
B504110315	Preterm	1.42857	0.54
B504115323	Preterm	2.14286	0.36
B504123334	Preterm	3.28571	0.44
B504130344	Preterm	4.28571	0.52
B504137354	Preterm	5.28571	0.63
B504144364	Preterm	6.28571	0.53
B504704304	Preterm	0.571429	0.33
B504711320	Preterm	1.57143	0.79
B504720332	Preterm	2.85714	0.66
B504727342	Preterm	3.85714	0.77
B504733351	Preterm	4.71429	0.71
B504740361	Preterm	5.71429	0.77
B505405310	Preterm	0.714286	0.53
B505408313	Preterm	1.14286	0.56
B505416324	Preterm	2.28571	0.65
B505422333	Preterm	3.14286	0.66
B505429343	Preterm	4.14286	0.7
B505503305	Preterm	0.428571	0.41
B505508313	Preterm	1.14286	0.61
B505516324	Preterm	2.28571	0.69
B505522333	Preterm	3.14286	0.81
B505529343	Preterm	4.14286	0.66
B505537354	Preterm	5.28571	0.72
B506903312	Preterm	0.428571	0.23
B506908320	Preterm	1.14286	0.39
B506915330	Preterm	2.14286	0.5
B506922336	Preterm	3.14286	0.52
B500607265	Preterm	1	0.79
B500613274	Preterm	1.85714	0.71
B500616280	Preterm	2.28571	0.72
B500620284	Preterm	2.85714	0.66
B500622286	Preterm	3.14286	0.39
B500627294	Preterm	3.85714	0.68
B500634304	Preterm	4.85714	0.68
B500641314	Preterm	5.85714	0.62
B500648324	Preterm	6.85714	0.77
B500707255	Preterm	1	0.77
B500714265	Preterm	2	0.46
B500720274	Preterm	2.85714	0.42
B500727284	Preterm	3.85714	0.36
B500734294	Preterm	4.85714	0.56
B500741304	Preterm	5.85714	0.65
B500749315	Preterm	7	0.65
B500755324	Preterm	7.85714	0.56
B500763335	Preterm	9	0.72
B500767343	Preterm	9.57143	0.79
B500774352	Preterm	10.5714	0.69
B501701272	Preterm	0.142857	0.53
B501712286	Preterm	1.71429	0.33
B501719296	Preterm	2.71429	0.55
B501726306	Preterm	3.71429	0.68
B501733316	Preterm	4.71429	0.55
B501735321	Preterm	5	0.53
B501740326	Preterm	5.71429	0.42
B501747336	Preterm	6.71429	0.38
B501758353	Preterm	8.28571	0.88
B501761356	Preterm	8.71429	0.53
B501772372	Preterm	10.2857	0.46
B501902255	Preterm	0.285714	0.23
B501907263	Preterm	1	0.27
B501911270	Preterm	1.57143	0.47
B501914273	Preterm	2	0.51
B501916275	Preterm	2.28571	0.39
B501921283	Preterm	3	0.39
B501928293	Preterm	4	0.28
B501935303	Preterm	5	0.47
B501943314	Preterm	6.14286	0.4
B501951325	Preterm	7.28571	0.21
B501956333	Preterm	8	0.27
B501960340	Preterm	8.57143	0.59
B501963343	Preterm	9	0.19
B501970353	Preterm	10	0.16
B501977363	Preterm	11	0.27
B502502266	Preterm	0.285714	0.51
B502507274	Preterm	1	0.33
B502514284	Preterm	2	0.56
B502521294	Preterm	3	0.53
B502528304	Preterm	4	0.6
B502536315	Preterm	5.14286	0.51
B502542324	Preterm	6	0.76
B502549334	Preterm	7	0.75
B502554342	Preterm	7.71429	0.22
B502563354	Preterm	9	0.69
B502570364	Preterm	10	0.79
B502601286	Preterm	0.142857	0.57
B502606294	Preterm	0.857143	0.73
B502613304	Preterm	1.85714	0.57
B502615306	Preterm	2.14286	0.55
B502620314	Preterm	2.85714	0.54
B502627324	Preterm	3.85714	0.52
B502635335	Preterm	5	0.36
B502641344	Preterm	5.85714	0.65
B502648354	Preterm	6.85714	0.77
B502654364	Preterm	7.71429	0.86
B502906294	Preterm	0.857143	0.68
B502913304	Preterm	1.85714	0.64
B502919313	Preterm	2.71429	0.29
B502927324	Preterm	3.85714	0.59
B502934334	Preterm	4.85714	0.64
B502941344	Preterm	5.85714	0.74
B502942345	Preterm	6	0.46
B502948354	Preterm	6.85714	0.74
B502955364	Preterm	7.85714	0.59
B503803252	Preterm	0.428571	0.33
B503806255	Preterm	0.857143	0.19
B503814266	Preterm	2	0.3
B503821276	Preterm	3	0.19
B503829290	Preterm	4.14286	0.23
B503835296	Preterm	5	0.48
B503839303	Preterm	5.57143	0.41
B503842306	Preterm	6	0.44
B503849316	Preterm	7	0.32
B503856326	Preterm	8	0.39
B503863336	Preterm	9	0.59
B503869345	Preterm	9.85714	0.56
B503878360	Preterm	11.1429	0.69
B505805241	Preterm	0.714286	0.73
B505810246	Preterm	1.42857	0.54
B505818260	Preterm	2.57143	0.5
B505825270	Preterm	3.57143	0.39
B505832280	Preterm	4.57143	0.51
B505836284	Preterm	5.14286	0.63
B505839290	Preterm	5.57143	0.64
B505843294	Preterm	6.14286	0.67
B505846300	Preterm	6.57143	0.62
B505861321	Preterm	8.71429	0.73
B505867330	Preterm	9.57143	0.63
B507203290	Preterm	0.428571	0.78
B507210300	Preterm	1.42857	0.75
B507217310	Preterm	2.42857	0.6
B507224320	Preterm	3.42857	0.57
B507231330	Preterm	4.42857	0.78
B507238340	Preterm	5.42857	0.45
B507245350	Preterm	6.42857	0.73
B507252360	Preterm	7.42857	0.52
B507259370	Preterm	8.42857	0.61
B501110330	Preterm	1.42857	0.68
B501117340	Preterm	2.42857	0.82
B501124350	Preterm	3.42857	0.82
B502313286	Preterm	1.85714	0.26
B502320296	Preterm	2.85714	0.55
B502325304	Preterm	3.57143	0.52
B502332314	Preterm	4.57143	0.73
B502339324	Preterm	5.57143	0.34
B508604321	Preterm	0.571429	0.67
B508610330	Preterm	1.42857	0.86
B508617340	Preterm	2.42857	0.82
B509203310	Preterm	0.428571	0.67
B509209316	Preterm	1.28571	0.76
B509213323	Preterm	1.85714	0.8
B509216326	Preterm	2.28571	0.79
B509223336	Preterm	3.28571	0.83
B509230346	Preterm	4.28571	0.71
B509237356	Preterm	5.28571	0.67
B511203314	Preterm	0.428571	0.23
B511208322	Preterm	1.14286	0.82
B511215332	Preterm	2.14286	0.5
B511222342	Preterm	3.14286	0.54
B511229352	Preterm	4.14286	0.5
B504203305	Preterm	0.428571	0.08
B504210315	Preterm	1.42857	0.17
B504216324	Preterm	2.28571	0.04
B504223334	Preterm	3.28571	0.14
B504230344	Preterm	4.28571	0.22
B504237354	Preterm	5.28571	0.27
B504244364	Preterm	6.28571	0.32
B501802241	Preterm	0.285714	0.31
B501808250	Preterm	1.14286	0.26
B501814256	Preterm	2	0.68
B501821266	Preterm	3	0.52
B501828280	Preterm	4	0.45
B501835286	Preterm	5	0.25
B501838292	Preterm	5.42857	0.34
B501842296	Preterm	6	0.19
B501849306	Preterm	7	0.42
B501858321	Preterm	8.28571	0.22
B501865331	Preterm	9.28571	0.37
B501870336	Preterm	10	0.6
B501877346	Preterm	11	0.52
B501884356	Preterm	12	0.25
B503902265	Preterm	0.285714	0.07
B503907273	Preterm	1	0.13
B503910276	Preterm	1.42857	0.43
B503914283	Preterm	2	0.23
B503921293	Preterm	3	0.31
B503928303	Preterm	4	0.2
B503934312	Preterm	4.85714	0.37
B503939320	Preterm	5.57143	0.51
B503942323	Preterm	6	0.6
B503949333	Preterm	7	0.54
B503956343	Preterm	8	0.53
B503962352	Preterm	8.85714	0.45
B503972365	Preterm	10.2857	0.53
B504003251	Preterm	0.428571	0.24
B504007255	Preterm	1	0.55
B504022276	Preterm	3.14286	0.44
B504028285	Preterm	4	0.27
B504034294	Preterm	4.85714	0.17
B504041304	Preterm	5.85714	0.31
B504049315	Preterm	7	0.51
B504056325	Preterm	8	0.26
B504065340	Preterm	9.28571	0.57
B504072350	Preterm	10.2857	0.55
B504079360	Preterm	11.2857	0.29
B504305264	Preterm	0.714286	0.37
B504311273	Preterm	1.57143	0.33
B504318283	Preterm	2.57143	0.27
B504323291	Preterm	3.28571	0.65
B504326294	Preterm	3.71429	0.38
B504333304	Preterm	4.71429	0.34
B504339313	Preterm	5.57143	0.24
B504404255	Preterm	0.571429	0.33
B504408262	Preterm	1.14286	0.4
B504416273	Preterm	2.28571	0.53
B504423283	Preterm	3.28571	0.68
B504429292	Preterm	4.14286	0.34
B504433296	Preterm	4.71429	0.4
B504437303	Preterm	5.28571	0.45
B505104246	Preterm	0.571429	0.58
B505110255	Preterm	1.42857	0.76
B505115263	Preterm	2.14286	0.77
B505117265	Preterm	2.42857	0.84
B505122273	Preterm	3.14286	0.68
B505130284	Preterm	4.28571	0.78
B505136293	Preterm	5.14286	0.68
B505144304	Preterm	6.28571	0.48
B505151314	Preterm	7.28571	0.65
B505158324	Preterm	8.28571	0.64
B505902256	Preterm	0.285714	0.39
B505906263	Preterm	0.857143	0.81
B505913273	Preterm	1.85714	0.76
B505920283	Preterm	2.85714	0.74
B505935304	Preterm	5	0.83
B505941313	Preterm	5.85714	0.79
B505948323	Preterm	6.85714	0.84
B505955333	Preterm	7.85714	0.77
B505962343	Preterm	8.85714	0.63
B505969353	Preterm	9.85714	0.75
B505976363	Preterm	10.8571	0.85
B506002246	Preterm	0.285714	0.66
B506006253	Preterm	0.857143	0.63
B506008255	Preterm	1.14286	0.84
B506602253	Preterm	0.285714	0.41
B606609263	Preterm	1.28571	0.7
B506616273	Preterm	2.28571	0.85
B506630293	Preterm	4.28571	0.65
B506637303	Preterm	5.28571	0.25
B506644313	Preterm	6.28571	0.74
B506651323	Preterm	7.28571	0.66
B506658333	Preterm	8.28571	0.81
B506665343	Preterm	9.28571	0.65
B507004272	Preterm	0.571429	0.61
B507009280	Preterm	1.28571	0.88
B507016290	Preterm	2.28571	0.88
B507022296	Preterm	3.14286	0.81
B507029306	Preterm	4.14286	0.87
B507036316	Preterm	5.14286	0.86
B507043326	Preterm	6.14286	0.74
B507050336	Preterm	7.14286	0.84
B507057346	Preterm	8.14286	0.91
B507064356	Preterm	9.14286	0.82
B507071366	Preterm	10.1429	0.83
B507603290	Preterm	0.428571	0.69
B507609296	Preterm	1.28571	0.49
B507616306	Preterm	2.28571	0.53
B507623316	Preterm	3.28571	0.38
B507630326	Preterm	4.28571	0.48
B507637336	Preterm	5.28571	0.71
B507644346	Preterm	6.28571	0.65
B504902264	Preterm	0.285714	0.57
B504907272	Preterm	1	0.67
B504916284	Preterm	2.28571	0.69
B504921292	Preterm	3	0.69
B510104304	Preterm	0.571429	0.56
B510113316	Preterm	1.85714	0.83
B510118324	Preterm	2.57143	0.76
B510125334	Preterm	3.57143	0.69
B510132344	Preterm	4.57143	0.63
B510141356	Preterm	5.85714	0.73

## Sheet: Fig 2F
Fig 2F: Frequency of CD161+ CD8 T cells in Preterm babies as a function of postnatal age and adults
SAMPLE ID	Sample Type	Postnatal Age (weeks)	3 CD8+ CD161+ cells
Adult 1	Adult	NA	0.15
Adult AL	Adult	NA	0.09
Adult BB	Adult	NA	0.12
Adult DG	Adult	NA	0.13
Adult IZ	Adult	NA	0.07
Adult SK	Adult	NA	0.29
Adult KH	Adult	NA	0.18
Adult RB	Adult	NA	0.07
Adult ALG	Adult	NA	0.1
B501210330	Preterm	1.42857	0.07
B501217340	Preterm	2.42857	0.06
B501224350	Preterm	3.42857	0.05
B501231360	Preterm	4.42857	0.04
B501301292	Preterm	0.142857	0.15
B501304295	Preterm	0.571429	0.17
B501307301	Preterm	1	0.19
B501314311	Preterm	2	0.15
B501321321	Preterm	3	0.13
B501328331	Preterm	4	0.09
B501335341	Preterm	5	0.1
B501342351	Preterm	6	0.08
B501350362	Preterm	7.14286	0.06
B502111325	Preterm	1.57143	0.14
B502119336	Preterm	2.71429	0.14
B502126346	Preterm	3.71429	0.11
B502218314	Preterm	2.57143	0.07
B502225324	Preterm	3.57143	0.1
B502231333	Preterm	4.42857	0.05
B502239344	Preterm	5.57143	0.05
B502246354	Preterm	6.57143	0.05
B502252363	Preterm	7.42857	0.05
B502802305	Preterm	0.285714	0.12
B502808314	Preterm	1.14286	0.11
B502814323	Preterm	2	0.07
B502822334	Preterm	3.14286	0.08
B502828343	Preterm	4	0.06
B502835353	Preterm	5	0.08
B504103305	Preterm	0.428571	0.23
B504110315	Preterm	1.42857	0.12
B504115323	Preterm	2.14286	0.11
B504123334	Preterm	3.28571	0.1
B504130344	Preterm	4.28571	0.08
B504137354	Preterm	5.28571	0.07
B504144364	Preterm	6.28571	0.08
B504704304	Preterm	0.571429	0.09
B504711320	Preterm	1.57143	0.09
B504720332	Preterm	2.85714	0.09
B504727342	Preterm	3.85714	0.07
B504733351	Preterm	4.71429	0.06
B504740361	Preterm	5.71429	0.05
B505405310	Preterm	0.714286	0.1
B505408313	Preterm	1.14286	0.12
B505416324	Preterm	2.28571	0.12
B505422333	Preterm	3.14286	0.1
B505429343	Preterm	4.14286	0.09
B505503305	Preterm	0.428571	0.05
B505508313	Preterm	1.14286	0.05
B505516324	Preterm	2.28571	0.05
B505522333	Preterm	3.14286	0.04
B505529343	Preterm	4.14286	0.05
B505537354	Preterm	5.28571	0.04
B506903312	Preterm	0.428571	0.17
B506908320	Preterm	1.14286	0.1
B506915330	Preterm	2.14286	0.16
B506922336	Preterm	3.14286	0.13
B500607265	Preterm	1	0.18
B500613274	Preterm	1.85714	0.17
B500616280	Preterm	2.28571	0.15
B500620284	Preterm	2.85714	0.13
B500622286	Preterm	3.14286	0.11
B500627294	Preterm	3.85714	0.12
B500634304	Preterm	4.85714	0.09
B500641314	Preterm	5.85714	0.1
B500648324	Preterm	6.85714	0.08
B500707255	Preterm	1	0.23
B500714265	Preterm	2	0.17
B500720274	Preterm	2.85714	0.15
B500727284	Preterm	3.85714	0.13
B500734294	Preterm	4.85714	0.13
B500741304	Preterm	5.85714	0.09
B500749315	Preterm	7	0.07
B500755324	Preterm	7.85714	0.07
B500763335	Preterm	9	0.1
B500767343	Preterm	9.57143	0.1
B500774352	Preterm	10.5714	0.08
B501701272	Preterm	0.142857	0.17
B501712286	Preterm	1.71429	0.15
B501719296	Preterm	2.71429	0.19
B501726306	Preterm	3.71429	0.17
B501733316	Preterm	4.71429	0.14
B501735321	Preterm	5	0.12
B501740326	Preterm	5.71429	0.14
B501747336	Preterm	6.71429	0.13
B501758353	Preterm	8.28571	0.1
B501761356	Preterm	8.71429	0.1
B501772372	Preterm	10.2857	0.08
B501902255	Preterm	0.285714	0.3
B501907263	Preterm	1	0.29
B501911270	Preterm	1.57143	0.25
B501914273	Preterm	2	0.26
B501916275	Preterm	2.28571	0.26
B501921283	Preterm	3	0.23
B501928293	Preterm	4	0.2
B501935303	Preterm	5	0.19
B501943314	Preterm	6.14286	0.17
B501951325	Preterm	7.28571	0.13
B501956333	Preterm	8	0.12
B501960340	Preterm	8.57143	0.15
B501963343	Preterm	9	0.13
B501970353	Preterm	10	0.13
B501977363	Preterm	11	0.13
B502502266	Preterm	0.285714	0.18
B502507274	Preterm	1	0.2
B502514284	Preterm	2	0.23
B502521294	Preterm	3	0.19
B502528304	Preterm	4	0.19
B502536315	Preterm	5.14286	0.14
B502542324	Preterm	6	0.13
B502549334	Preterm	7	0.11
B502554342	Preterm	7.71429	0.11
B502563354	Preterm	9	0.12
B502570364	Preterm	10	0.1
B502601286	Preterm	0.142857	0.15
B502606294	Preterm	0.857143	0.18
B502613304	Preterm	1.85714	0.15
B502615306	Preterm	2.14286	0.13
B502620314	Preterm	2.85714	0.16
B502627324	Preterm	3.85714	0.13
B502635335	Preterm	5	0.19
B502641344	Preterm	5.85714	0.13
B502648354	Preterm	6.85714	0.11
B502654364	Preterm	7.71429	0.11
B502906294	Preterm	0.857143	0.09
B502913304	Preterm	1.85714	0.08
B502919313	Preterm	2.71429	0.07
B502927324	Preterm	3.85714	0.06
B502934334	Preterm	4.85714	0.05
B502941344	Preterm	5.85714	0.05
B502942345	Preterm	6	0.04
B502948354	Preterm	6.85714	0.04
B502955364	Preterm	7.85714	0.03
B503803252	Preterm	0.428571	0.17
B503806255	Preterm	0.857143	0.19
B503814266	Preterm	2	0.17
B503821276	Preterm	3	0.15
B503829290	Preterm	4.14286	0.11
B503835296	Preterm	5	0.12
B503839303	Preterm	5.57143	0.11
B503842306	Preterm	6	0.1
B503849316	Preterm	7	0.08
B503856326	Preterm	8	0.07
B503863336	Preterm	9	0.08
B503869345	Preterm	9.85714	0.07
B503878360	Preterm	11.1429	0.08
B505805241	Preterm	0.714286	0.16
B505810246	Preterm	1.42857	0.17
B505818260	Preterm	2.57143	0.14
B505825270	Preterm	3.57143	0.09
B505832280	Preterm	4.57143	0.11
B505836284	Preterm	5.14286	0.08
B505839290	Preterm	5.57143	0.08
B505843294	Preterm	6.14286	0.08
B505846300	Preterm	6.57143	0.06
B505861321	Preterm	8.71429	0.05
B505867330	Preterm	9.57143	0.06
B507203290	Preterm	0.428571	0.03
B507210300	Preterm	1.42857	0.03
B507217310	Preterm	2.42857	0.02
B507224320	Preterm	3.42857	0.02
B507231330	Preterm	4.42857	0.02
B507238340	Preterm	5.42857	0.01
B507245350	Preterm	6.42857	0.01
B507252360	Preterm	7.42857	0.06
B507259370	Preterm	8.42857	0.02
B501110330	Preterm	1.42857	0.06
B501117340	Preterm	2.42857	0.05
B501124350	Preterm	3.42857	0.04
B502313286	Preterm	1.85714	0.14
B502320296	Preterm	2.85714	0.14
B502325304	Preterm	3.57143	0.12
B502332314	Preterm	4.57143	0.11
B502339324	Preterm	5.57143	0.08
B508604321	Preterm	0.571429	0.11
B508610330	Preterm	1.42857	0.09
B508617340	Preterm	2.42857	0.09
B509203310	Preterm	0.428571	0.07
B509209316	Preterm	1.28571	0.12
B509213323	Preterm	1.85714	0.09
B509216326	Preterm	2.28571	0.1
B509223336	Preterm	3.28571	0.08
B509230346	Preterm	4.28571	0.07
B509237356	Preterm	5.28571	0.07
B511203314	Preterm	0.428571	0.18
B511208322	Preterm	1.14286	0.14
B511215332	Preterm	2.14286	0.08
B511222342	Preterm	3.14286	0.07
B511229352	Preterm	4.14286	0.06
B504203305	Preterm	0.428571	0.31
B504210315	Preterm	1.42857	0.21
B504216324	Preterm	2.28571	0.17
B504223334	Preterm	3.28571	0.16
B504230344	Preterm	4.28571	0.14
B504237354	Preterm	5.28571	0.11
B504244364	Preterm	6.28571	0.09
B501802241	Preterm	0.285714	0.27
B501808250	Preterm	1.14286	0.24
B501814256	Preterm	2	0.2
B501821266	Preterm	3	0.18
B501828280	Preterm	4	0.12
B501835286	Preterm	5	0.08
B501838292	Preterm	5.42857	0.09
B501842296	Preterm	6	0.07
B501849306	Preterm	7	0.08
B501858321	Preterm	8.28571	0.07
B501865331	Preterm	9.28571	0.08
B501870336	Preterm	10	0.08
B501877346	Preterm	11	0.07
B501884356	Preterm	12	0.06
B503902265	Preterm	0.285714	0.15
B503907273	Preterm	1	0.11
B503910276	Preterm	1.42857	0.13
B503914283	Preterm	2	0.12
B503921293	Preterm	3	0.09
B503928303	Preterm	4	0.09
B503934312	Preterm	4.85714	0.07
B503939320	Preterm	5.57143	0.08
B503942323	Preterm	6	0.08
B503949333	Preterm	7	0.06
B503956343	Preterm	8	0.06
B503962352	Preterm	8.85714	0.04
B503972365	Preterm	10.2857	0.07
B504003251	Preterm	0.428571	0.18
B504007255	Preterm	1	0.18
B504022276	Preterm	3.14286	0.12
B504028285	Preterm	4	0.1
B504034294	Preterm	4.85714	0.07
B504041304	Preterm	5.85714	0.06
B504049315	Preterm	7	0.1
B504056325	Preterm	8	0.12
B504065340	Preterm	9.28571	0.13
B504072350	Preterm	10.2857	0.14
B504079360	Preterm	11.2857	0.17
B504305264	Preterm	0.714286	0.26
B504311273	Preterm	1.57143	0.23
B504318283	Preterm	2.57143	0.18
B504323291	Preterm	3.28571	0.17
B504326294	Preterm	3.71429	0.16
B504333304	Preterm	4.71429	0.14
B504339313	Preterm	5.57143	0.12
B504404255	Preterm	0.571429	0.21
B504408262	Preterm	1.14286	0.18
B504416273	Preterm	2.28571	0.18
B504423283	Preterm	3.28571	0.16
B504429292	Preterm	4.14286	0.13
B504433296	Preterm	4.71429	0.09
B504437303	Preterm	5.28571	0.11
B505104246	Preterm	0.571429	0.1
B505110255	Preterm	1.42857	0.15
B505115263	Preterm	2.14286	0.15
B505117265	Preterm	2.42857	0.09
B505122273	Preterm	3.14286	0.11
B505130284	Preterm	4.28571	0.08
B505136293	Preterm	5.14286	0.1
B505144304	Preterm	6.28571	0.05
B505151314	Preterm	7.28571	0.05
B505158324	Preterm	8.28571	0.06
B505902256	Preterm	0.285714	0.09
B505906263	Preterm	0.857143	0.11
B505913273	Preterm	1.85714	0.1
B505920283	Preterm	2.85714	0.09
B505935304	Preterm	5	0.07
B505941313	Preterm	5.85714	0.08
B505948323	Preterm	6.85714	0.07
B505955333	Preterm	7.85714	0.05
B505962343	Preterm	8.85714	0.05
B505969353	Preterm	9.85714	0.04
B505976363	Preterm	10.8571	0.05
B506002246	Preterm	0.285714	0.13
B506006253	Preterm	0.857143	0.15
B506008255	Preterm	1.14286	0.16
B506602253	Preterm	0.285714	0.12
B606609263	Preterm	1.28571	0.14
B506616273	Preterm	2.28571	0.12
B506630293	Preterm	4.28571	0.08
B506637303	Preterm	5.28571	0.06
B506644313	Preterm	6.28571	0.06
B506651323	Preterm	7.28571	0.07
B506658333	Preterm	8.28571	0.06
B506665343	Preterm	9.28571	0.05
B507004272	Preterm	0.571429	0.09
B507009280	Preterm	1.28571	0.08
B507016290	Preterm	2.28571	0.06
B507022296	Preterm	3.14286	0.05
B507029306	Preterm	4.14286	0.06
B507036316	Preterm	5.14286	0.06
B507043326	Preterm	6.14286	0.05
B507050336	Preterm	7.14286	0.04
B507057346	Preterm	8.14286	0.04
B507064356	Preterm	9.14286	0.04
B507071366	Preterm	10.1429	0.04
B507603290	Preterm	0.428571	0.14
B507609296	Preterm	1.28571	0.13
B507616306	Preterm	2.28571	0.12
B507623316	Preterm	3.28571	0.12
B507630326	Preterm	4.28571	0.07
B507637336	Preterm	5.28571	0.07
B507644346	Preterm	6.28571	0.05
B504902264	Preterm	0.285714	0.07
B504907272	Preterm	1	0.07
B504916284	Preterm	2.28571	0.05
B504921292	Preterm	3	0.05
B510104304	Preterm	0.571429	0.06
B510113316	Preterm	1.85714	0.05
B510118324	Preterm	2.57143	0.06
B510125334	Preterm	3.57143	0.06
B510132344	Preterm	4.57143	0.07
B510141356	Preterm	5.85714	0.05

## Sheet: Fig 2G
Fig 2G: Frequency of IFNg+ NK cells in Preterm babies as a function of postnatal age and adults
SAMPLE ID	Sample Type	Postnatal Age (weeks)	4P NK IFNg+
Adult 1	Adult	NA	0.83
Adult AL	Adult	NA	0.72
Adult BB	Adult	NA	0.46
Adult DG	Adult	NA	0.83
Adult IZ	Adult	NA	0.51
Adult SK	Adult	NA	0.86
Adult KH	Adult	NA	0.76
Adult RB	Adult	NA	0.85
Adult ALG	Adult	NA	0.9
B501210330	Preterm	1.42857	0.52
B501217340	Preterm	2.42857	0.61
B501224350	Preterm	3.42857	0.49
B501231360	Preterm	4.42857	0.75
B501301292	Preterm	0.142857	0.27
B501304295	Preterm	0.571429	0.36
B501307301	Preterm	1	0.6
B501314311	Preterm	2	0.7
B501321321	Preterm	3	0.55
B501328331	Preterm	4	0.71
B501335341	Preterm	5	0.51
B501342351	Preterm	6	0.62
B501350362	Preterm	7.14286	0.69
B502111325	Preterm	1.57143	0.44
B502119336	Preterm	2.71429	0.64
B502126346	Preterm	3.71429	0.28
B502218314	Preterm	2.57143	0.37
B502225324	Preterm	3.57143	0.1
B502231333	Preterm	4.42857	0.76
B502239344	Preterm	5.57143	0.75
B502246354	Preterm	6.57143	0.55
B502252363	Preterm	7.42857	0.7
B502802305	Preterm	0.285714	0.06
B502808314	Preterm	1.14286	0.73
B502814323	Preterm	2	0.49
B502822334	Preterm	3.14286	0.7
B502828343	Preterm	4	0.66
B502835353	Preterm	5	0.53
B504103305	Preterm	0.428571	0.44
B504110315	Preterm	1.42857	0.5
B504115323	Preterm	2.14286	0.44
B504123334	Preterm	3.28571	0.43
B504130344	Preterm	4.28571	0.63
B504137354	Preterm	5.28571	0.56
B504144364	Preterm	6.28571	0.54
B504704304	Preterm	0.571429	0.37
B504711320	Preterm	1.57143	0.81
B504720332	Preterm	2.85714	0.49
B504727342	Preterm	3.85714	0.74
B504733351	Preterm	4.71429	0.53
B504740361	Preterm	5.71429	0.65
B505405310	Preterm	0.714286	0.38
B505408313	Preterm	1.14286	0.56
B505416324	Preterm	2.28571	0.69
B505422333	Preterm	3.14286	0.67
B505429343	Preterm	4.14286	0.55
B505503305	Preterm	0.428571	0.29
B505508313	Preterm	1.14286	0.7
B505516324	Preterm	2.28571	0.81
B505522333	Preterm	3.14286	0.73
B505529343	Preterm	4.14286	0.67
B505537354	Preterm	5.28571	0.78
B506903312	Preterm	0.428571	0.36
B506908320	Preterm	1.14286	0.56
B506915330	Preterm	2.14286	0.69
B506922336	Preterm	3.14286	0.71
B500607265	Preterm	1	0
B500613274	Preterm	1.85714	0.15
B500616280	Preterm	2.28571	0.49
B500620284	Preterm	2.85714	0.67
B500622286	Preterm	3.14286	0.35
B500627294	Preterm	3.85714	0.7
B500634304	Preterm	4.85714	0.76
B500641314	Preterm	5.85714	0.7
B500648324	Preterm	6.85714	0.84
B500707255	Preterm	1	0
B500714265	Preterm	2	0.44
B500720274	Preterm	2.85714	0.59
B500727284	Preterm	3.85714	0.13
B500734294	Preterm	4.85714	0.51
B500741304	Preterm	5.85714	0.8
B500749315	Preterm	7	0.79
B500755324	Preterm	7.85714	0.48
B500763335	Preterm	9	0.81
B500767343	Preterm	9.57143	0.72
B500774352	Preterm	10.5714	0.32
B501701272	Preterm	0.142857	0.36
B501712286	Preterm	1.71429	0.42
B501719296	Preterm	2.71429	0.73
B501726306	Preterm	3.71429	0.67
B501733316	Preterm	4.71429	0.59
B501735321	Preterm	5	0.63
B501740326	Preterm	5.71429	0.51
B501747336	Preterm	6.71429	0.5
B501758353	Preterm	8.28571	0.72
B501761356	Preterm	8.71429	0.65
B501772372	Preterm	10.2857	0.5
B501902255	Preterm	0.285714	0.5
B501907263	Preterm	1	0.58
B501911270	Preterm	1.57143	0.71
B501914273	Preterm	2	0.57
B501916275	Preterm	2.28571	0.63
B501921283	Preterm	3	0.41
B501928293	Preterm	4	0.58
B501935303	Preterm	5	0.7
B501943314	Preterm	6.14286	0.76
B501951325	Preterm	7.28571	0.48
B501956333	Preterm	8	0.64
B501960340	Preterm	8.57143	0.74
B501963343	Preterm	9	0.63
B501970353	Preterm	10	0.26
B501977363	Preterm	11	0.84
B502502266	Preterm	0.285714	0.18
B502507274	Preterm	1	0.04
B502514284	Preterm	2	0.42
B502521294	Preterm	3	0.54
B502528304	Preterm	4	0.38
B502536315	Preterm	5.14286	0.32
B502542324	Preterm	6	0.52
B502549334	Preterm	7	0.54
B502554342	Preterm	7.71429	0.65
B502563354	Preterm	9	0.67
B502570364	Preterm	10	0.78
B502601286	Preterm	0.142857	0.28
B502606294	Preterm	0.857143	0.54
B502613304	Preterm	1.85714	0.36
B502615306	Preterm	2.14286	0.24
B502620314	Preterm	2.85714	0.32
B502627324	Preterm	3.85714	0.46
B502635335	Preterm	5	0.6
B502641344	Preterm	5.85714	0.65
B502648354	Preterm	6.85714	0.74
B502654364	Preterm	7.71429	0.74
B502906294	Preterm	0.857143	0.51
B502913304	Preterm	1.85714	0.48
B502919313	Preterm	2.71429	0.55
B502927324	Preterm	3.85714	0.57
B502934334	Preterm	4.85714	0.61
B502941344	Preterm	5.85714	0.7
B502942345	Preterm	6	0.49
B502948354	Preterm	6.85714	0.56
B502955364	Preterm	7.85714	0.59
B503803252	Preterm	0.428571	0.07
B503806255	Preterm	0.857143	0.54
B503814266	Preterm	2	0.67
B503821276	Preterm	3	0.54
B503829290	Preterm	4.14286	0.55
B503835296	Preterm	5	0.64
B503839303	Preterm	5.57143	0.71
B503842306	Preterm	6	0.71
B503849316	Preterm	7	0.47
B503856326	Preterm	8	0.52
B503863336	Preterm	9	0.71
B503869345	Preterm	9.85714	0.3
B503878360	Preterm	11.1429	0.79
B505805241	Preterm	0.714286	0.88
B505810246	Preterm	1.42857	0.57
B505818260	Preterm	2.57143	0.79
B505825270	Preterm	3.57143	0.88
B505832280	Preterm	4.57143	0.74
B505836284	Preterm	5.14286	0.8
B505839290	Preterm	5.57143	0.79
B505843294	Preterm	6.14286	0.68
B505846300	Preterm	6.57143	0.73
B505861321	Preterm	8.71429	0.83
B505867330	Preterm	9.57143	0.65
B507203290	Preterm	0.428571	0.49
B507210300	Preterm	1.42857	0.79
B507217310	Preterm	2.42857	0.47
B507224320	Preterm	3.42857	0.58
B507231330	Preterm	4.42857	0.72
B507238340	Preterm	5.42857	0.46
B507245350	Preterm	6.42857	0.49
B507252360	Preterm	7.42857	0.39
B507259370	Preterm	8.42857	0.43
B501110330	Preterm	1.42857	0.47
B501117340	Preterm	2.42857	0.63
B501124350	Preterm	3.42857	0.54
B502313286	Preterm	1.85714	0.5
B502320296	Preterm	2.85714	0.56
B502325304	Preterm	3.57143	0.55
B502332314	Preterm	4.57143	0.72
B502339324	Preterm	5.57143	0.42
B508604321	Preterm	0.571429	0.42
B508610330	Preterm	1.42857	0.66
B508617340	Preterm	2.42857	0.62
B509203310	Preterm	0.428571	0.25
B509209316	Preterm	1.28571	0.35
B509213323	Preterm	1.85714	0.42
B509216326	Preterm	2.28571	0.45
B509223336	Preterm	3.28571	0.54
B509230346	Preterm	4.28571	0.52
B509237356	Preterm	5.28571	0.48
B511203314	Preterm	0.428571	0.28
B511208322	Preterm	1.14286	0.4
B511215332	Preterm	2.14286	0.44
B511222342	Preterm	3.14286	0.63
B511229352	Preterm	4.14286	0.62
B504203305	Preterm	0.428571	0.23
B504210315	Preterm	1.42857	0.71
B504216324	Preterm	2.28571	0.39
B504223334	Preterm	3.28571	0.73
B504230344	Preterm	4.28571	0.7
B504237354	Preterm	5.28571	0.7
B504244364	Preterm	6.28571	0.73
B501802241	Preterm	0.285714	0.02
B501808250	Preterm	1.14286	0.08
B501814256	Preterm	2	0.27
B501821266	Preterm	3	0.55
B501828280	Preterm	4	0.32
B501835286	Preterm	5	0.38
B501838292	Preterm	5.42857	0.32
B501842296	Preterm	6	0.33
B501849306	Preterm	7	0.43
B501858321	Preterm	8.28571	0.36
B501865331	Preterm	9.28571	0.27
B501870336	Preterm	10	0.74
B501877346	Preterm	11	0.66
B501884356	Preterm	12	0.37
B503902265	Preterm	0.285714	0.27
B503907273	Preterm	1	0.34
B503910276	Preterm	1.42857	0.58
B503914283	Preterm	2	0.3
B503921293	Preterm	3	0.52
B503928303	Preterm	4	0.61
B503934312	Preterm	4.85714	0.45
B503939320	Preterm	5.57143	0.53
B503942323	Preterm	6	0.5
B503949333	Preterm	7	0.6
B503956343	Preterm	8	0.49
B503962352	Preterm	8.85714	0.31
B503972365	Preterm	10.2857	0.54
B504003251	Preterm	0.428571	0.41
B504007255	Preterm	1	0.3
B504022276	Preterm	3.14286	0.63
B504028285	Preterm	4	0.53
B504034294	Preterm	4.85714	0.51
B504041304	Preterm	5.85714	0.66
B504049315	Preterm	7	0.78
B504056325	Preterm	8	0.59
B504065340	Preterm	9.28571	0.75
B504072350	Preterm	10.2857	0.84
B504079360	Preterm	11.2857	0.7
B504305264	Preterm	0.714286	0.15
B504311273	Preterm	1.57143	0.48
B504318283	Preterm	2.57143	0.48
B504323291	Preterm	3.28571	0.69
B504326294	Preterm	3.71429	0.5
B504333304	Preterm	4.71429	0.62
B504339313	Preterm	5.57143	0.39
B504404255	Preterm	0.571429	0.52
B504408262	Preterm	1.14286	0.47
B504416273	Preterm	2.28571	0.5
B504423283	Preterm	3.28571	0.79
B504429292	Preterm	4.14286	0.72
B504433296	Preterm	4.71429	0.49
B504437303	Preterm	5.28571	0.51
B505104246	Preterm	0.571429	0.26
B505110255	Preterm	1.42857	0.68
B505115263	Preterm	2.14286	0.66
B505117265	Preterm	2.42857	0.77
B505122273	Preterm	3.14286	0.64
B505130284	Preterm	4.28571	0.77
B505136293	Preterm	5.14286	0.45
B505144304	Preterm	6.28571	0.51
B505151314	Preterm	7.28571	0.8
B505158324	Preterm	8.28571	0.79
B505902256	Preterm	0.285714	0.1
B505906263	Preterm	0.857143	0.71
B505913273	Preterm	1.85714	0.79
B505920283	Preterm	2.85714	0.8
B505935304	Preterm	5	0.82
B505941313	Preterm	5.85714	0.78
B505948323	Preterm	6.85714	0.8
B505955333	Preterm	7.85714	0.75
B505962343	Preterm	8.85714	0.68
B505969353	Preterm	9.85714	0.62
B505976363	Preterm	10.8571	0.84
B506002246	Preterm	0.285714	0.53
B506006253	Preterm	0.857143	0.31
B506008255	Preterm	1.14286	0.14
B506602253	Preterm	0.285714	0.26
B606609263	Preterm	1.28571	0.56
B506616273	Preterm	2.28571	0.77
B506630293	Preterm	4.28571	0.29
B506637303	Preterm	5.28571	0.53
B506644313	Preterm	6.28571	0.57
B506651323	Preterm	7.28571	0.41
B506658333	Preterm	8.28571	0.52
B506665343	Preterm	9.28571	0.48
B507004272	Preterm	0.571429	0.31
B507009280	Preterm	1.28571	0.51
B507016290	Preterm	2.28571	0.68
B507022296	Preterm	3.14286	0.5
B507029306	Preterm	4.14286	0.61
B507036316	Preterm	5.14286	0.73
B507043326	Preterm	6.14286	0.5
B507050336	Preterm	7.14286	0.54
B507057346	Preterm	8.14286	0.04
B507064356	Preterm	9.14286	0.65
B507071366	Preterm	10.1429	0.73
B507603290	Preterm	0.428571	0.15
B507609296	Preterm	1.28571	0.55
B507616306	Preterm	2.28571	0.62
B507623316	Preterm	3.28571	0.52
B507630326	Preterm	4.28571	0.44
B507637336	Preterm	5.28571	0.37
B507644346	Preterm	6.28571	0.29
B504902264	Preterm	0.285714	0.69
B504907272	Preterm	1	0.78
B504916284	Preterm	2.28571	0.67
B504921292	Preterm	3	0.73
B510104304	Preterm	0.571429	0.54
B510113316	Preterm	1.85714	0.7
B510118324	Preterm	2.57143	0.64
B510125334	Preterm	3.57143	0.6
B510132344	Preterm	4.57143	0.62
B510141356	Preterm	5.85714	0.66

## Sheet: Fig 2H
Fig 2H: Frequency of IFNg+ gd T cells in Preterm babies as a function of postnatal age and adults
SAMPLE ID	Sample Type	Postnatal Age (weeks)	4P gd IFNg+
Adult 1	Adult	NA	0.75
Adult AL	Adult	NA	0.7
Adult BB	Adult	NA	0.48
Adult DG	Adult	NA	0.73
Adult IZ	Adult	NA	0.59
Adult SK	Adult	NA	0.78
Adult KH	Adult	NA	0.85
Adult RB	Adult	NA	0.73
Adult ALG	Adult	NA	0.84
B501210330	Preterm	1.42857	0.09
B501217340	Preterm	2.42857	0.28
B501224350	Preterm	3.42857	0.31
B501231360	Preterm	4.42857	0.61
B501301292	Preterm	0.142857	0.22
B501304295	Preterm	0.571429	0.35
B501307301	Preterm	1	0.33
B501314311	Preterm	2	0.35
B501321321	Preterm	3	0.28
B501328331	Preterm	4	0.62
B501335341	Preterm	5	0.7
B501342351	Preterm	6	0.69
B501350362	Preterm	7.14286	0.61
B502111325	Preterm	1.57143	0.06
B502119336	Preterm	2.71429	0.46
B502126346	Preterm	3.71429	0.05
B502218314	Preterm	2.57143	0.15
B502225324	Preterm	3.57143	0.04
B502231333	Preterm	4.42857	0.53
B502239344	Preterm	5.57143	0.47
B502246354	Preterm	6.57143	0.48
B502252363	Preterm	7.42857	0.5
B502802305	Preterm	0.285714	0.05
B502808314	Preterm	1.14286	0.19
B502814323	Preterm	2	0.09
B502822334	Preterm	3.14286	0.28
B502828343	Preterm	4	0.22
B502835353	Preterm	5	0.4
B504103305	Preterm	0.428571	0.14
B504110315	Preterm	1.42857	0.17
B504115323	Preterm	2.14286	0.12
B504123334	Preterm	3.28571	0.26
B504130344	Preterm	4.28571	0.36
B504137354	Preterm	5.28571	0.33
B504144364	Preterm	6.28571	0.38
B504704304	Preterm	0.571429	0.09
B504711320	Preterm	1.57143	0.27
B504720332	Preterm	2.85714	0.29
B504727342	Preterm	3.85714	0.46
B504733351	Preterm	4.71429	0.35
B504740361	Preterm	5.71429	0.52
B505405310	Preterm	0.714286	0.06
B505408313	Preterm	1.14286	0.09
B505416324	Preterm	2.28571	0.23
B505422333	Preterm	3.14286	0.21
B505429343	Preterm	4.14286	0.09
B505503305	Preterm	0.428571	0.1
B505508313	Preterm	1.14286	0.23
B505516324	Preterm	2.28571	0.26
B505522333	Preterm	3.14286	0.48
B505529343	Preterm	4.14286	0.53
B505537354	Preterm	5.28571	0.52
B506903312	Preterm	0.428571	0.19
B506908320	Preterm	1.14286	0.06
B506915330	Preterm	2.14286	0.46
B506922336	Preterm	3.14286	0.5
B500607265	Preterm	1	0.03
B500613274	Preterm	1.85714	0.45
B500616280	Preterm	2.28571	0.51
B500620284	Preterm	2.85714	0.55
B500622286	Preterm	3.14286	0.25
B500627294	Preterm	3.85714	0.3
B500634304	Preterm	4.85714	0.28
B500641314	Preterm	5.85714	0.32
B500648324	Preterm	6.85714	0.61
B500707255	Preterm	1	0.29
B500714265	Preterm	2	0.13
B500720274	Preterm	2.85714	0.24
B500727284	Preterm	3.85714	0.06
B500734294	Preterm	4.85714	0.05
B500741304	Preterm	5.85714	0.13
B500749315	Preterm	7	0.1
B500755324	Preterm	7.85714	0.04
B500763335	Preterm	9	0.1
B500767343	Preterm	9.57143	0.12
B500774352	Preterm	10.5714	0.08
B501701272	Preterm	0.142857	0.19
B501712286	Preterm	1.71429	0.26
B501719296	Preterm	2.71429	0.36
B501726306	Preterm	3.71429	0.3
B501733316	Preterm	4.71429	0.19
B501735321	Preterm	5	0.14
B501740326	Preterm	5.71429	0.14
B501747336	Preterm	6.71429	0.19
B501758353	Preterm	8.28571	0.21
B501761356	Preterm	8.71429	0.24
B501772372	Preterm	10.2857	0.11
B501902255	Preterm	0.285714	0.19
B501907263	Preterm	1	0.3
B501911270	Preterm	1.57143	0.24
B501914273	Preterm	2	0.26
B501916275	Preterm	2.28571	0.43
B501921283	Preterm	3	0.22
B501928293	Preterm	4	0.18
B501935303	Preterm	5	0.36
B501943314	Preterm	6.14286	0.53
B501951325	Preterm	7.28571	0.15
B501956333	Preterm	8	0.16
B501960340	Preterm	8.57143	0.39
B501963343	Preterm	9	0.23
B501970353	Preterm	10	0.12
B501977363	Preterm	11	0.34
B502502266	Preterm	0.285714	0
B502507274	Preterm	1	0.02
B502514284	Preterm	2	0.17
B502521294	Preterm	3	0.14
B502528304	Preterm	4	0.09
B502536315	Preterm	5.14286	0.09
B502542324	Preterm	6	0
B502549334	Preterm	7	0.21
B502554342	Preterm	7.71429	0.04
B502563354	Preterm	9	0.19
B502570364	Preterm	10	0.12
B502601286	Preterm	0.142857	0.12
B502606294	Preterm	0.857143	0.27
B502613304	Preterm	1.85714	0.08
B502615306	Preterm	2.14286	0.01
B502620314	Preterm	2.85714	0.16
B502627324	Preterm	3.85714	0.4
B502635335	Preterm	5	0.22
B502641344	Preterm	5.85714	0.81
B502648354	Preterm	6.85714	0.82
B502654364	Preterm	7.71429	0.68
B502906294	Preterm	0.857143	0.03
B502913304	Preterm	1.85714	0.04
B502919313	Preterm	2.71429	0.04
B502927324	Preterm	3.85714	0.08
B502934334	Preterm	4.85714	0.14
B502941344	Preterm	5.85714	0.12
B502942345	Preterm	6	0.08
B502948354	Preterm	6.85714	0.09
B502955364	Preterm	7.85714	0.05
B503803252	Preterm	0.428571	0.19
B503806255	Preterm	0.857143	0.17
B503814266	Preterm	2	0.31
B503821276	Preterm	3	0.39
B503829290	Preterm	4.14286	0.24
B503835296	Preterm	5	0.52
B503839303	Preterm	5.57143	0.69
B503842306	Preterm	6	0.52
B503849316	Preterm	7	0.16
B503856326	Preterm	8	0.27
B503863336	Preterm	9	0.45
B503869345	Preterm	9.85714	0.1
B503878360	Preterm	11.1429	0.68
B505805241	Preterm	0.714286	0.54
B505810246	Preterm	1.42857	0.72
B505818260	Preterm	2.57143	0.61
B505825270	Preterm	3.57143	0.67
B505832280	Preterm	4.57143	0.56
B505836284	Preterm	5.14286	0.8
B505839290	Preterm	5.57143	0.33
B505843294	Preterm	6.14286	0.55
B505846300	Preterm	6.57143	0.51
B505861321	Preterm	8.71429	0.37
B505867330	Preterm	9.57143	0.4
B507203290	Preterm	0.428571	0.4
B507210300	Preterm	1.42857	0.51
B507217310	Preterm	2.42857	0.08
B507224320	Preterm	3.42857	0.21
B507231330	Preterm	4.42857	0.45
B507238340	Preterm	5.42857	0.1
B507245350	Preterm	6.42857	0.14
B507252360	Preterm	7.42857	0.15
B507259370	Preterm	8.42857	0.18
B501110330	Preterm	1.42857	0.09
B501117340	Preterm	2.42857	0.11
B501124350	Preterm	3.42857	0.3
B502313286	Preterm	1.85714	0.15
B502320296	Preterm	2.85714	0.1
B502325304	Preterm	3.57143	0.14
B502332314	Preterm	4.57143	0.34
B502339324	Preterm	5.57143	0.14
B508604321	Preterm	0.571429	0.06
B508610330	Preterm	1.42857	0.09
B508617340	Preterm	2.42857	0.14
B509203310	Preterm	0.428571	0.12
B509209316	Preterm	1.28571	0.1
B509213323	Preterm	1.85714	0.09
B509216326	Preterm	2.28571	0.12
B509223336	Preterm	3.28571	0.17
B509230346	Preterm	4.28571	0.1
B509237356	Preterm	5.28571	0.13
B511203314	Preterm	0.428571	0.06
B511208322	Preterm	1.14286	0.09
B511215332	Preterm	2.14286	0.04
B511222342	Preterm	3.14286	0.12
B511229352	Preterm	4.14286	0.11
B504203305	Preterm	0.428571	0.53
B504210315	Preterm	1.42857	0.52
B504216324	Preterm	2.28571	0.35
B504223334	Preterm	3.28571	0.23
B504230344	Preterm	4.28571	0.13
B504237354	Preterm	5.28571	0.19
B504244364	Preterm	6.28571	0.28
B501802241	Preterm	0.285714	0.27
B501808250	Preterm	1.14286	0.27
B501814256	Preterm	2	0.03
B501821266	Preterm	3	0.53
B501828280	Preterm	4	0.19
B501835286	Preterm	5	0.18
B501838292	Preterm	5.42857	0.31
B501842296	Preterm	6	0.1
B501849306	Preterm	7	0.05
B501858321	Preterm	8.28571	0.21
B501865331	Preterm	9.28571	0.15
B501870336	Preterm	10	0.52
B501877346	Preterm	11	0.45
B501884356	Preterm	12	0.15
B503902265	Preterm	0.285714	0.1
B503907273	Preterm	1	0.06
B503910276	Preterm	1.42857	0.17
B503914283	Preterm	2	0.16
B503921293	Preterm	3	0.07
B503928303	Preterm	4	0.15
B503934312	Preterm	4.85714	0.04
B503939320	Preterm	5.57143	0.13
B503942323	Preterm	6	0.23
B503949333	Preterm	7	0.12
B503956343	Preterm	8	0.09
B503962352	Preterm	8.85714	0.07
B503972365	Preterm	10.2857	0.37
B504003251	Preterm	0.428571	0.39
B504007255	Preterm	1	0.23
B504022276	Preterm	3.14286	0.23
B504028285	Preterm	4	0.14
B504034294	Preterm	4.85714	0.14
B504041304	Preterm	5.85714	0.08
B504049315	Preterm	7	0.58
B504056325	Preterm	8	0.21
B504065340	Preterm	9.28571	0.66
B504072350	Preterm	10.2857	0.73
B504079360	Preterm	11.2857	0.65
B504305264	Preterm	0.714286	0.33
B504311273	Preterm	1.57143	0.16
B504318283	Preterm	2.57143	0.16
B504323291	Preterm	3.28571	0.31
B504326294	Preterm	3.71429	0.17
B504333304	Preterm	4.71429	0.3
B504339313	Preterm	5.57143	0.16
B504404255	Preterm	0.571429	0.24
B504408262	Preterm	1.14286	0.1
B504416273	Preterm	2.28571	0.16
B504423283	Preterm	3.28571	0.42
B504429292	Preterm	4.14286	0.14
B504433296	Preterm	4.71429	0.21
B504437303	Preterm	5.28571	0.27
B505104246	Preterm	0.571429	0.41
B505110255	Preterm	1.42857	0.49
B505115263	Preterm	2.14286	0.48
B505117265	Preterm	2.42857	0.59
B505122273	Preterm	3.14286	0.37
B505130284	Preterm	4.28571	0.6
B505136293	Preterm	5.14286	0.38
B505144304	Preterm	6.28571	0.26
B505151314	Preterm	7.28571	0.35
B505158324	Preterm	8.28571	0.45
B505902256	Preterm	0.285714	0.27
B505906263	Preterm	0.857143	0.3
B505913273	Preterm	1.85714	0.38
B505920283	Preterm	2.85714	0.29
B505935304	Preterm	5	0.25
B505941313	Preterm	5.85714	0.47
B505948323	Preterm	6.85714	0.34
B505955333	Preterm	7.85714	0.23
B505962343	Preterm	8.85714	0.21
B505969353	Preterm	9.85714	0.08
B505976363	Preterm	10.8571	0.36
B506002246	Preterm	0.285714	0.15
B506006253	Preterm	0.857143	0.21
B506008255	Preterm	1.14286	0.13
B506602253	Preterm	0.285714	0.39
B606609263	Preterm	1.28571	0.32
B506616273	Preterm	2.28571	0.31
B506630293	Preterm	4.28571	0.09
B506637303	Preterm	5.28571	0.08
B506644313	Preterm	6.28571	0.1
B506651323	Preterm	7.28571	0.07
B506658333	Preterm	8.28571	0.21
B506665343	Preterm	9.28571	0.15
B507004272	Preterm	0.571429	0.17
B507009280	Preterm	1.28571	0.13
B507016290	Preterm	2.28571	0.15
B507022296	Preterm	3.14286	0.09
B507029306	Preterm	4.14286	0.12
B507036316	Preterm	5.14286	0.37
B507043326	Preterm	6.14286	0.14
B507050336	Preterm	7.14286	0.23
B507057346	Preterm	8.14286	0.05
B507064356	Preterm	9.14286	0.46
B507071366	Preterm	10.1429	0.16
B507603290	Preterm	0.428571	0.5
B507609296	Preterm	1.28571	0.47
B507616306	Preterm	2.28571	0.51
B507623316	Preterm	3.28571	0.4
B507630326	Preterm	4.28571	0.44
B507637336	Preterm	5.28571	0.48
B507644346	Preterm	6.28571	0.32
B504902264	Preterm	0.285714	0.39
B504907272	Preterm	1	0.45
B504916284	Preterm	2.28571	0.22
B504921292	Preterm	3	0.28
B510104304	Preterm	0.571429	0.01
B510113316	Preterm	1.85714	0.04
B510118324	Preterm	2.57143	0.05
B510125334	Preterm	3.57143	0.11
B510132344	Preterm	4.57143	0.13
B510141356	Preterm	5.85714	0.08

## Sheet: Fig 2I
Fig 2I: Frequency of IFNg+ CD4 T cells in Preterm babies as a function of postnatal age and adults
SAMPLE ID	Sample Type	Postnatal Age (weeks)	4P CD4+ IFNg+
Adult 1	Adult	NA	0.09
Adult AL	Adult	NA	0.41
Adult BB	Adult	NA	0.07
Adult DG	Adult	NA	0.23
Adult IZ	Adult	NA	0.08
Adult SK	Adult	NA	0.17
Adult KH	Adult	NA	0.32
Adult RB	Adult	NA	0.15
Adult ALG	Adult	NA	0.2
B501210330	Preterm	1.42857	0.01
B501217340	Preterm	2.42857	0.01
B501224350	Preterm	3.42857	0.01
B501231360	Preterm	4.42857	0.02
B501301292	Preterm	0.142857	0.01
B501304295	Preterm	0.571429	0.01
B501307301	Preterm	1	0.01
B501314311	Preterm	2	0.02
B501321321	Preterm	3	0.01
B501328331	Preterm	4	0.03
B501335341	Preterm	5	0.04
B501342351	Preterm	6	0.03
B501350362	Preterm	7.14286	0.04
B502111325	Preterm	1.57143	0
B502119336	Preterm	2.71429	0.01
B502126346	Preterm	3.71429	0.01
B502218314	Preterm	2.57143	0
B502225324	Preterm	3.57143	0.01
B502231333	Preterm	4.42857	0
B502239344	Preterm	5.57143	0.01
B502246354	Preterm	6.57143	0
B502252363	Preterm	7.42857	0.02
B502802305	Preterm	0.285714	0.05
B502808314	Preterm	1.14286	0.02
B502814323	Preterm	2	0.01
B502822334	Preterm	3.14286	0.01
B502828343	Preterm	4	0.01
B502835353	Preterm	5	0.01
B504103305	Preterm	0.428571	0.01
B504110315	Preterm	1.42857	0.01
B504115323	Preterm	2.14286	0
B504123334	Preterm	3.28571	0
B504130344	Preterm	4.28571	0.01
B504137354	Preterm	5.28571	0.01
B504144364	Preterm	6.28571	0.01
B504704304	Preterm	0.571429	0.02
B504711320	Preterm	1.57143	0.03
B504720332	Preterm	2.85714	0.04
B504727342	Preterm	3.85714	0.02
B504733351	Preterm	4.71429	0.03
B504740361	Preterm	5.71429	0.02
B505405310	Preterm	0.714286	0.01
B505408313	Preterm	1.14286	0.01
B505416324	Preterm	2.28571	0.01
B505422333	Preterm	3.14286	0.02
B505429343	Preterm	4.14286	0.01
B505503305	Preterm	0.428571	0.03
B505508313	Preterm	1.14286	0.06
B505516324	Preterm	2.28571	0.01
B505522333	Preterm	3.14286	0.02
B505529343	Preterm	4.14286	0.01
B505537354	Preterm	5.28571	0.01
B506903312	Preterm	0.428571	0.06
B506908320	Preterm	1.14286
B506915330	Preterm	2.14286	0.05
B506922336	Preterm	3.14286	0.03
B500607265	Preterm	1	0
B500613274	Preterm	1.85714	0.02
B500616280	Preterm	2.28571	0.02
B500620284	Preterm	2.85714	0.02
B500622286	Preterm	3.14286	0.01
B500627294	Preterm	3.85714	0.01
B500634304	Preterm	4.85714	0.01
B500641314	Preterm	5.85714	0.01
B500648324	Preterm	6.85714	0.01
B500707255	Preterm	1	0.01
B500714265	Preterm	2	0.01
B500720274	Preterm	2.85714	0.01
B500727284	Preterm	3.85714	0
B500734294	Preterm	4.85714	0.01
B500741304	Preterm	5.85714	0.01
B500749315	Preterm	7	0.01
B500755324	Preterm	7.85714	0.02
B500763335	Preterm	9	0.02
B500767343	Preterm	9.57143	0.01
B500774352	Preterm	10.5714	0.01
B501701272	Preterm	0.142857	0.01
B501712286	Preterm	1.71429	0.04
B501719296	Preterm	2.71429	0.07
B501726306	Preterm	3.71429	0.04
B501733316	Preterm	4.71429	0.05
B501735321	Preterm	5	0.05
B501740326	Preterm	5.71429	0.01
B501747336	Preterm	6.71429	0.03
B501758353	Preterm	8.28571	0.02
B501761356	Preterm	8.71429	0.01
B501772372	Preterm	10.2857	0.01
B501902255	Preterm	0.285714	0
B501907263	Preterm	1	0.01
B501911270	Preterm	1.57143	0.01
B501914273	Preterm	2	0.01
B501916275	Preterm	2.28571	0.01
B501921283	Preterm	3	0
B501928293	Preterm	4	0
B501935303	Preterm	5	0.01
B501943314	Preterm	6.14286	0.01
B501951325	Preterm	7.28571	0.01
B501956333	Preterm	8	0
B501960340	Preterm	8.57143	0.02
B501963343	Preterm	9	0
B501970353	Preterm	10	0
B501977363	Preterm	11	0.01
B502502266	Preterm	0.285714	0
B502507274	Preterm	1	0
B502514284	Preterm	2	0
B502521294	Preterm	3	0
B502528304	Preterm	4	0
B502536315	Preterm	5.14286	0
B502542324	Preterm	6	0
B502549334	Preterm	7	0
B502554342	Preterm	7.71429	0
B502563354	Preterm	9	0
B502570364	Preterm	10	0
B502601286	Preterm	0.142857	0
B502606294	Preterm	0.857143	0.01
B502613304	Preterm	1.85714	0
B502615306	Preterm	2.14286	0
B502620314	Preterm	2.85714	0.01
B502627324	Preterm	3.85714	0.01
B502635335	Preterm	5	0.02
B502641344	Preterm	5.85714	0.02
B502648354	Preterm	6.85714	0.02
B502654364	Preterm	7.71429	0.02
B502906294	Preterm	0.857143	0
B502913304	Preterm	1.85714	0
B502919313	Preterm	2.71429	0
B502927324	Preterm	3.85714	0
B502934334	Preterm	4.85714	0
B502941344	Preterm	5.85714	0
B502942345	Preterm	6	0
B502948354	Preterm	6.85714	0
B502955364	Preterm	7.85714	0
B503803252	Preterm	0.428571	0.01
B503806255	Preterm	0.857143	0.01
B503814266	Preterm	2	0
B503821276	Preterm	3	0.01
B503829290	Preterm	4.14286	0.01
B503835296	Preterm	5	0.01
B503839303	Preterm	5.57143	0.01
B503842306	Preterm	6	0.01
B503849316	Preterm	7	0
B503856326	Preterm	8	0.01
B503863336	Preterm	9	0.01
B503869345	Preterm	9.85714	0
B503878360	Preterm	11.1429	0.01
B505805241	Preterm	0.714286	0.02
B505810246	Preterm	1.42857	0.03
B505818260	Preterm	2.57143	0.03
B505825270	Preterm	3.57143	0.07
B505832280	Preterm	4.57143	0.02
B505836284	Preterm	5.14286	0.02
B505839290	Preterm	5.57143	0.02
B505843294	Preterm	6.14286	0.02
B505846300	Preterm	6.57143	0.02
B505861321	Preterm	8.71429	0.01
B505867330	Preterm	9.57143	0.01
B507203290	Preterm	0.428571	0.02
B507210300	Preterm	1.42857	0.02
B507217310	Preterm	2.42857	0
B507224320	Preterm	3.42857	0.01
B507231330	Preterm	4.42857	0.01
B507238340	Preterm	5.42857	0.01
B507245350	Preterm	6.42857	0.01
B507252360	Preterm	7.42857	0.01
B507259370	Preterm	8.42857	0.01
B501110330	Preterm	1.42857	0
B501117340	Preterm	2.42857	0.01
B501124350	Preterm	3.42857	0.01
B502313286	Preterm	1.85714	0.01
B502320296	Preterm	2.85714	0.01
B502325304	Preterm	3.57143	0.01
B502332314	Preterm	4.57143	0.01
B502339324	Preterm	5.57143	0.01
B508604321	Preterm	0.571429	0
B508610330	Preterm	1.42857	0.01
B508617340	Preterm	2.42857	0.01
B509203310	Preterm	0.428571	0.01
B509209316	Preterm	1.28571	0.01
B509213323	Preterm	1.85714	0
B509216326	Preterm	2.28571	0
B509223336	Preterm	3.28571	0.01
B509230346	Preterm	4.28571	0.01
B509237356	Preterm	5.28571	0
B511203314	Preterm	0.428571	0.03
B511208322	Preterm	1.14286	0.01
B511215332	Preterm	2.14286	0.01
B511222342	Preterm	3.14286	0.03
B511229352	Preterm	4.14286	0.01
B504203305	Preterm	0.428571	0.03
B504210315	Preterm	1.42857	0.02
B504216324	Preterm	2.28571	0.01
B504223334	Preterm	3.28571	0.01
B504230344	Preterm	4.28571	0.01
B504237354	Preterm	5.28571	0.02
B504244364	Preterm	6.28571	0.01
B501802241	Preterm	0.285714	0.01
B501808250	Preterm	1.14286	0.01
B501814256	Preterm	2	0.02
B501821266	Preterm	3	0.01
B501828280	Preterm	4	0.01
B501835286	Preterm	5	0.01
B501838292	Preterm	5.42857	0.01
B501842296	Preterm	6	0
B501849306	Preterm	7	0.01
B501858321	Preterm	8.28571	0
B501865331	Preterm	9.28571	0.01
B501870336	Preterm	10	0.02
B501877346	Preterm	11	0.02
B501884356	Preterm	12	0.01
B503902265	Preterm	0.285714	0.01
B503907273	Preterm	1	0
B503910276	Preterm	1.42857	0.01
B503914283	Preterm	2	0.01
B503921293	Preterm	3	0.01
B503928303	Preterm	4	0.01
B503934312	Preterm	4.85714	0.01
B503939320	Preterm	5.57143	0.01
B503942323	Preterm	6	0.01
B503949333	Preterm	7	0.01
B503956343	Preterm	8	0.01
B503962352	Preterm	8.85714	0.02
B503972365	Preterm	10.2857	0.02
B504003251	Preterm	0.428571	0.02
B504007255	Preterm	1	0.01
B504022276	Preterm	3.14286	0.01
B504028285	Preterm	4	0
B504034294	Preterm	4.85714	0.03
B504041304	Preterm	5.85714	0
B504049315	Preterm	7	0.01
B504056325	Preterm	8	0.01
B504065340	Preterm	9.28571	0.01
B504072350	Preterm	10.2857	0.01
B504079360	Preterm	11.2857	0.02
B504305264	Preterm	0.714286	0.01
B504311273	Preterm	1.57143	0
B504318283	Preterm	2.57143	0.01
B504323291	Preterm	3.28571	0.02
B504326294	Preterm	3.71429	0
B504333304	Preterm	4.71429	0
B504339313	Preterm	5.57143	0
B504404255	Preterm	0.571429	0.01
B504408262	Preterm	1.14286	0.01
B504416273	Preterm	2.28571	0
B504423283	Preterm	3.28571	0.01
B504429292	Preterm	4.14286	0
B504433296	Preterm	4.71429	0
B504437303	Preterm	5.28571	0.01
B505104246	Preterm	0.571429	0.03
B505110255	Preterm	1.42857	0.03
B505115263	Preterm	2.14286	0.04
B505117265	Preterm	2.42857	0.04
B505122273	Preterm	3.14286	0.04
B505130284	Preterm	4.28571	0.02
B505136293	Preterm	5.14286	0.01
B505144304	Preterm	6.28571	0.01
B505151314	Preterm	7.28571	0.02
B505158324	Preterm	8.28571	0.01
B505902256	Preterm	0.285714	0.02
B505906263	Preterm	0.857143	0.01
B505913273	Preterm	1.85714	0.02
B505920283	Preterm	2.85714	0.01
B505935304	Preterm	5	0.01
B505941313	Preterm	5.85714	0.02
B505948323	Preterm	6.85714	0.02
B505955333	Preterm	7.85714	0.01
B505962343	Preterm	8.85714	0
B505969353	Preterm	9.85714	0
B505976363	Preterm	10.8571	0.02
B506002246	Preterm	0.285714	0.01
B506006253	Preterm	0.857143	0.02
B506008255	Preterm	1.14286	0.02
B506602253	Preterm	0.285714	0.02
B606609263	Preterm	1.28571	0.02
B506616273	Preterm	2.28571	0.02
B506630293	Preterm	4.28571	0.01
B506637303	Preterm	5.28571	0.02
B506644313	Preterm	6.28571	0.04
B506651323	Preterm	7.28571	0.01
B506658333	Preterm	8.28571	0.02
B506665343	Preterm	9.28571	0.01
B507004272	Preterm	0.571429	0.02
B507009280	Preterm	1.28571	0.02
B507016290	Preterm	2.28571	0.01
B507022296	Preterm	3.14286	0
B507029306	Preterm	4.14286	0
B507036316	Preterm	5.14286	0.01
B507043326	Preterm	6.14286	0
B507050336	Preterm	7.14286	0
B507057346	Preterm	8.14286	0
B507064356	Preterm	9.14286	0.01
B507071366	Preterm	10.1429	0.03
B507603290	Preterm	0.428571	0.03
B507609296	Preterm	1.28571	0.03
B507616306	Preterm	2.28571	0.02
B507623316	Preterm	3.28571	0.01
B507630326	Preterm	4.28571	0.02
B507637336	Preterm	5.28571	0.01
B507644346	Preterm	6.28571	0.01
B504902264	Preterm	0.285714	0.02
B504907272	Preterm	1	0.01
B504916284	Preterm	2.28571	0
B504921292	Preterm	3	0.01
B510104304	Preterm	0.571429	0.01
B510113316	Preterm	1.85714	0.01
B510118324	Preterm	2.57143	0.01
B510125334	Preterm	3.57143	0.01
B510132344	Preterm	4.57143	0.01
B510141356	Preterm	5.85714	0.02

## Sheet: Fig 2J
Fig 2J: Frequency of CXCL8+ CD4 T cells in Preterm babies as a function of postnatal age and adults
SAMPLE ID	Sample Type	Postnatal Age (weeks)	CD4 CXCL8
Adult 1	Adult	NA	0.08
Adult AL	Adult	NA	0.03
Adult BB	Adult	NA	0.01
Adult DG	Adult	NA	0.02
Adult IZ	Adult	NA	0.04
Adult SK	Adult	NA	0.06
Adult KH	Adult	NA	0.01
Adult RB	Adult	NA	0.01
Adult ALG	Adult	NA	0.02
B501210330	Preterm	1.42857	0.42
B501217340	Preterm	2.42857	0.43
B501224350	Preterm	3.42857	0.41
B501231360	Preterm	4.42857	0.42
B501301292	Preterm	0.142857	0.28
B501304295	Preterm	0.571429	0.29
B501307301	Preterm	1	0.26
B501314311	Preterm	2	0.33
B501321321	Preterm	3	0.25
B501328331	Preterm	4	0.26
B501335341	Preterm	5	0.28
B501342351	Preterm	6	0.29
B501350362	Preterm	7.14286	0.33
B502111325	Preterm	1.57143	0.27
B502119336	Preterm	2.71429	0.3
B502126346	Preterm	3.71429	0.17
B502218314	Preterm	2.57143	0.33
B502225324	Preterm	3.57143	0.36
B502231333	Preterm	4.42857	0.37
B502239344	Preterm	5.57143	0.41
B502246354	Preterm	6.57143	0.46
B502252363	Preterm	7.42857	0.49
B502802305	Preterm	0.285714	0.1
B502808314	Preterm	1.14286	0.28
B502814323	Preterm	2	0.25
B502822334	Preterm	3.14286	0.22
B502828343	Preterm	4	0.16
B502835353	Preterm	5	0.15
B504103305	Preterm	0.428571	0.11
B504110315	Preterm	1.42857	0.18
B504115323	Preterm	2.14286	0.13
B504123334	Preterm	3.28571	0.1
B504130344	Preterm	4.28571	0.14
B504137354	Preterm	5.28571	0.12
B504144364	Preterm	6.28571	0.19
B504704304	Preterm	0.571429	0.17
B504711320	Preterm	1.57143	0.36
B504720332	Preterm	2.85714	0.35
B504727342	Preterm	3.85714	0.3
B504733351	Preterm	4.71429	0.33
B504740361	Preterm	5.71429	0.27
B505405310	Preterm	0.714286	0.4
B505408313	Preterm	1.14286	0.37
B505416324	Preterm	2.28571	0.46
B505422333	Preterm	3.14286	0.41
B505429343	Preterm	4.14286	0.42
B505503305	Preterm	0.428571	0.22
B505508313	Preterm	1.14286	0.26
B505516324	Preterm	2.28571	0.32
B505522333	Preterm	3.14286	0.31
B505529343	Preterm	4.14286	0.29
B505537354	Preterm	5.28571	0.31
B506903312	Preterm	0.428571	0.27
B506908320	Preterm	1.14286	0.14
B506915330	Preterm	2.14286	0.3
B506922336	Preterm	3.14286	0.31
B500607265	Preterm	1	0.17
B500613274	Preterm	1.85714	0.29
B500616280	Preterm	2.28571	0.26
B500620284	Preterm	2.85714	0.31
B500622286	Preterm	3.14286	0.2
B500627294	Preterm	3.85714	0.29
B500634304	Preterm	4.85714	0.3
B500641314	Preterm	5.85714	0.29
B500648324	Preterm	6.85714	0.35
B500707255	Preterm	1	0.2
B500714265	Preterm	2	0.3
B500720274	Preterm	2.85714	0.2
B500727284	Preterm	3.85714	0.22
B500734294	Preterm	4.85714	0.2
B500741304	Preterm	5.85714	0.32
B500749315	Preterm	7	0.23
B500755324	Preterm	7.85714	0.31
B500763335	Preterm	9	0.37
B500767343	Preterm	9.57143	0.36
B500774352	Preterm	10.5714	0.3
B501701272	Preterm	0.142857	0.12
B501712286	Preterm	1.71429	0.24
B501719296	Preterm	2.71429	0.25
B501726306	Preterm	3.71429	0.31
B501733316	Preterm	4.71429	0.18
B501735321	Preterm	5	0.18
B501740326	Preterm	5.71429	0.2
B501747336	Preterm	6.71429	0.22
B501758353	Preterm	8.28571	0.27
B501761356	Preterm	8.71429	0.24
B501772372	Preterm	10.2857	0.21
B501902255	Preterm	0.285714	0.06
B501907263	Preterm	1	0.1
B501911270	Preterm	1.57143	0.14
B501914273	Preterm	2	0.09
B501916275	Preterm	2.28571	0.1
B501921283	Preterm	3	0.09
B501928293	Preterm	4	0.12
B501935303	Preterm	5	0.11
B501943314	Preterm	6.14286	0.15
B501951325	Preterm	7.28571	0.1
B501956333	Preterm	8	0.11
B501960340	Preterm	8.57143	0.2
B501963343	Preterm	9	0.16
B501970353	Preterm	10	0.18
B501977363	Preterm	11	0.21
B502502266	Preterm	0.285714	0.06
B502507274	Preterm	1	0.08
B502514284	Preterm	2	0.12
B502521294	Preterm	3	0.15
B502528304	Preterm	4	0.13
B502536315	Preterm	5.14286	0.12
B502542324	Preterm	6	0.2
B502549334	Preterm	7	0.19
B502554342	Preterm	7.71429	0.12
B502563354	Preterm	9	0.21
B502570364	Preterm	10	0.22
B502601286	Preterm	0.142857	0.13
B502606294	Preterm	0.857143	0.25
B502613304	Preterm	1.85714	0.24
B502615306	Preterm	2.14286	0.23
B502620314	Preterm	2.85714	0.28
B502627324	Preterm	3.85714	0.27
B502635335	Preterm	5	0.2
B502641344	Preterm	5.85714	0.36
B502648354	Preterm	6.85714	0.26
B502654364	Preterm	7.71429	0.26
B502906294	Preterm	0.857143	0.12
B502913304	Preterm	1.85714	0.21
B502919313	Preterm	2.71429	0.12
B502927324	Preterm	3.85714	0.2
B502934334	Preterm	4.85714	0.17
B502941344	Preterm	5.85714	0.24
B502942345	Preterm	6	0.16
B502948354	Preterm	6.85714	0.21
B502955364	Preterm	7.85714	0.19
B503803252	Preterm	0.428571	0.26
B503806255	Preterm	0.857143	0.2
B503814266	Preterm	2	0.25
B503821276	Preterm	3	0.19
B503829290	Preterm	4.14286	0.21
B503835296	Preterm	5	0.21
B503839303	Preterm	5.57143	0.21
B503842306	Preterm	6	0.21
B503849316	Preterm	7	0.25
B503856326	Preterm	8	0.26
B503863336	Preterm	9	0.27
B503869345	Preterm	9.85714	0.34
B503878360	Preterm	11.1429	0.39
B505805241	Preterm	0.714286	0.36
B505810246	Preterm	1.42857	0.33
B505818260	Preterm	2.57143	0.27
B505825270	Preterm	3.57143	0.29
B505832280	Preterm	4.57143	0.24
B505836284	Preterm	5.14286	0.25
B505839290	Preterm	5.57143	0.23
B505843294	Preterm	6.14286	0.35
B505846300	Preterm	6.57143	0.32
B505861321	Preterm	8.71429	0.34
B505867330	Preterm	9.57143	0.31
B507203290	Preterm	0.428571	0.29
B507210300	Preterm	1.42857	0.28
B507217310	Preterm	2.42857	0.21
B507224320	Preterm	3.42857	0.24
B507231330	Preterm	4.42857	0.24
B507238340	Preterm	5.42857	0.2
B507245350	Preterm	6.42857	0.17
B507252360	Preterm	7.42857	0.3
B507259370	Preterm	8.42857	0.21
B501110330	Preterm	1.42857	0.35
B501117340	Preterm	2.42857	0.4
B501124350	Preterm	3.42857	0.39
B502313286	Preterm	1.85714	0.1
B502320296	Preterm	2.85714	0.13
B502325304	Preterm	3.57143	0.12
B502332314	Preterm	4.57143	0.17
B502339324	Preterm	5.57143	0.13
B508604321	Preterm	0.571429	0.07
B508610330	Preterm	1.42857	0.15
B508617340	Preterm	2.42857	0.17
B509203310	Preterm	0.428571	0.12
B509209316	Preterm	1.28571	0.12
B509213323	Preterm	1.85714	0.1
B509216326	Preterm	2.28571	0.12
B509223336	Preterm	3.28571	0.15
B509230346	Preterm	4.28571	0.09
B509237356	Preterm	5.28571	0.11
B511203314	Preterm	0.428571	0.11
B511208322	Preterm	1.14286	0.1
B511215332	Preterm	2.14286	0.14
B511222342	Preterm	3.14286	0.16
B511229352	Preterm	4.14286	0.17
B504203305	Preterm	0.428571	0.28
B504210315	Preterm	1.42857	0.28
B504216324	Preterm	2.28571	0.22
B504223334	Preterm	3.28571	0.26
B504230344	Preterm	4.28571	0.26
B504237354	Preterm	5.28571	0.27
B504244364	Preterm	6.28571	0.26
B501802241	Preterm	0.285714	0.09
B501808250	Preterm	1.14286	0.12
B501814256	Preterm	2	0.14
B501821266	Preterm	3	0.19
B501828280	Preterm	4	0.13
B501835286	Preterm	5	0.09
B501838292	Preterm	5.42857	0.12
B501842296	Preterm	6	0.11
B501849306	Preterm	7	0.14
B501858321	Preterm	8.28571	0.16
B501865331	Preterm	9.28571	0.19
B501870336	Preterm	10	0.23
B501877346	Preterm	11	0.25
B501884356	Preterm	12	0.15
B503902265	Preterm	0.285714	0.1
B503907273	Preterm	1	0.19
B503910276	Preterm	1.42857	0.11
B503914283	Preterm	2	0.05
B503921293	Preterm	3	0.12
B503928303	Preterm	4	0.08
B503934312	Preterm	4.85714	0.05
B503939320	Preterm	5.57143	0.07
B503942323	Preterm	6	0.06
B503949333	Preterm	7	0.11
B503956343	Preterm	8	0.14
B503962352	Preterm	8.85714	0.14
B503972365	Preterm	10.2857	0.21
B504003251	Preterm	0.428571	0.17
B504007255	Preterm	1	0.19
B504022276	Preterm	3.14286	0.16
B504028285	Preterm	4	0.12
B504034294	Preterm	4.85714	0.09
B504041304	Preterm	5.85714	0.13
B504049315	Preterm	7	0.21
B504056325	Preterm	8	0.13
B504065340	Preterm	9.28571	0.22
B504072350	Preterm	10.2857	0.21
B504079360	Preterm	11.2857	0.26
B504305264	Preterm	0.714286	0.12
B504311273	Preterm	1.57143	0.1
B504318283	Preterm	2.57143	0.07
B504323291	Preterm	3.28571	0.13
B504326294	Preterm	3.71429	0.09
B504333304	Preterm	4.71429	0.09
B504339313	Preterm	5.57143	0.07
B504404255	Preterm	0.571429	0.2
B504408262	Preterm	1.14286	0.15
B504416273	Preterm	2.28571	0.17
B504423283	Preterm	3.28571	0.3
B504429292	Preterm	4.14286	0.16
B504433296	Preterm	4.71429	0.15
B504437303	Preterm	5.28571	0.18
B505104246	Preterm	0.571429	0.26
B505110255	Preterm	1.42857	0.22
B505115263	Preterm	2.14286	0.21
B505117265	Preterm	2.42857	0.25
B505122273	Preterm	3.14286	0.23
B505130284	Preterm	4.28571	0.26
B505136293	Preterm	5.14286	0.23
B505144304	Preterm	6.28571	0.19
B505151314	Preterm	7.28571	0.26
B505158324	Preterm	8.28571	0.21
B505902256	Preterm	0.285714	0.14
B505906263	Preterm	0.857143	0.12
B505913273	Preterm	1.85714	0.18
B505920283	Preterm	2.85714	0.13
B505935304	Preterm	5	0.15
B505941313	Preterm	5.85714	0.21
B505948323	Preterm	6.85714	0.18
B505955333	Preterm	7.85714	0.15
B505962343	Preterm	8.85714	0.13
B505969353	Preterm	9.85714	0.17
B505976363	Preterm	10.8571	0.22
B506002246	Preterm	0.285714	0.14
B506006253	Preterm	0.857143	0.24
B506008255	Preterm	1.14286	0.27
B506602253	Preterm	0.285714	0.25
B606609263	Preterm	1.28571	0.23
B506616273	Preterm	2.28571	0.25
B506630293	Preterm	4.28571	0.18
B506637303	Preterm	5.28571	0.2
B506644313	Preterm	6.28571	0.21
B506651323	Preterm	7.28571	0.2
B506658333	Preterm	8.28571	0.29
B506665343	Preterm	9.28571	0.28
B507004272	Preterm	0.571429	0.2
B507009280	Preterm	1.28571	0.26
B507016290	Preterm	2.28571	0.21
B507022296	Preterm	3.14286	0.21
B507029306	Preterm	4.14286	0.24
B507036316	Preterm	5.14286	0.3
B507043326	Preterm	6.14286	0.17
B507050336	Preterm	7.14286	0.22
B507057346	Preterm	8.14286	0
B507064356	Preterm	9.14286	0.27
B507071366	Preterm	10.1429	0.27
B507603290	Preterm	0.428571	0.08
B507609296	Preterm	1.28571	0.14
B507616306	Preterm	2.28571	0.14
B507623316	Preterm	3.28571	0.09
B507630326	Preterm	4.28571	0.1
B507637336	Preterm	5.28571	0.09
B507644346	Preterm	6.28571	0.12
B504902264	Preterm	0.285714	0.27
B504907272	Preterm	1	0.21
B504916284	Preterm	2.28571	0.2
B504921292	Preterm	3	0.19
B510104304	Preterm	0.571429	0.08
B510113316	Preterm	1.85714	0.12
B510118324	Preterm	2.57143	0.13
B510125334	Preterm	3.57143	0.1
B510132344	Preterm	4.57143	0.13
B510141356	Preterm	5.85714	0.14

[truncated: 45 more sheets: Fig 3A, Fig 3B, Fig 3C, Fig 3D, Fig 3E, Fig 4A, Fig 4B, Fig 4C, Fig 5A, Fig 5B, Fig 5C, Fig 5D, Fig 5E, Fig 5F, Fig 5G, Fig 5H, Fig 5I, Fig 5J, Fig 5K, Fig 6A …]
